# Supplementary material for: Differential DNA methylation 7 months after SARS-CoV-2 infection
Source: Clin Epigenetics. 2025 Apr 18;17:60. doi: 10.1186/s13148-025-01866-4 (PMC12008906; doi:10.1186/s13148-025-01866-4)
Supplement: Supplementary file 2 — Additional file2 (XLSX 174 KB) [file 13148_2025_1866_MOESM2_ESM.xlsx]

## Sheet: Table S1
Table S1: CpGs significantly associated with anti-SARS-CoV2 antibody level
CpG	CHR	Position	UCSC_RefGene_Name	Gene posiiton	Relation to Island	Effect size	Adjusted p-value
cg01025838	12	132653430			S_Shore	0.00124529	2.19944e-06
cg01268721	13	95776011	ABCC4;ABCC4;ABCC4;ABCC4	Body;Body;Body;Body		0.000923663	1.72544e-06
cg01575265	10	99461780				0.00103411	1.69803e-06
cg02442501	1	41628786	SCMH1;SCMH1;SCMH1;SCMH1;SCMH1	TSS200;Body;5'UTR;5'UTR;5'UTR		0.00115817	2.09425e-06
cg02942825	19	46185348	GIPR	3'UTR	S_Shore	-0.00113778	2.81857e-06
cg03321180	19	17760371	UNC13A	Body	S_Shore	0.00126336	1.12719e-06
cg03498173	12	89746771	DUSP6;DUSP6	TSS1500;TSS1500	Island	-0.00199372	1.78033e-06
cg04340567	4	7593585	SORCS2	Body	Island	0.00153356	3.14663e-07
cg04921068	3	160787668	PPM1L	3'UTR		-0.00104804	1.57605e-06
cg05464008	13	113706721	MCF2L;MCF2L	Body;Body	S_Shore	0.00105805	2.76806e-07
cg06465194	11	120531034	GRIK4	1stExon		-0.00194843	1.497e-06
cg06679296	11	1949032	TNNT3;TNNT3;TNNT3;TNNT3	Body;Body;Body;Body	Island	-0.0055157	2.60877e-08
cg08553606	5	118661639	TNFAIP8;TNFAIP8;TNFAIP8	5'UTR;5'UTR;Body		-0.000679429	1.04201e-06
cg08729573	18	74476651				-0.00129761	2.33224e-06
cg08890690	4	111553018	PITX2;PITX2	Body;Body	N_Shore	-0.00127148	3.13307e-06
cg08895668	12	51399745	SLC11A2;SLC11A2;SLC11A2;SLC11A2;SLC11A2;SLC11A2;SLC11A2;SLC11A2;SLC11A2	Body;Body;Body;Body;Body;Body;Body;Body;Body		0.00257062	2.45914e-06
cg09213696	1	206642954	IKBKE;IKBKE;IKBKE	TSS1500;TSS1500;TSS1500		-0.0010745	2.92145e-07
cg09895822	14	105738160	BRF1	Body	Island	0.0010164	2.72893e-06
cg10118093	1	204462855			N_Shore	-0.00142804	1.12473e-06
cg12753804	3	187895003	LPP;FLJ42393	5'UTR;TSS1500		0.00167302	2.48901e-06
cg12892957	17	74906427	MGAT5B;MGAT5B;MGAT5B	Body;Body;Body		-0.00159173	2.46591e-06
cg13725803	13	51640297	GUCY1B2	TSS200		-0.00152939	4.59208e-07
cg13728650	3	127300268	TPRA1;TPRA1;TPRA1	TSS1500;5'UTR;5'UTR		0.00106203	2.61554e-07
cg13834567	19	42817981	TMEM145	Body	Island	-0.00162594	2.7849e-06
cg14925919	12	117464488	FBXW8;FBXW8	Body;Body		0.000843018	3.17144e-06
cg16238815	14	36741794				-0.00222782	1.40472e-09
cg16477262	3	37949403	CTDSPL;CTDSPL	Body;Body		-0.00146	1.38676e-06
cg16534802	4	4406132	D4S234E;D4S234E	Body;Body		-0.00182427	2.03478e-06
cg16762048	5	55148509	IL31RA;IL31RA;IL31RA;IL31RA;IL31RA;IL31RA;IL31RA	5'UTR;5'UTR;TSS1500;TSS1500;Body;Body;Body		0.00150455	3.09619e-07
cg17126990	10	116061880	AFAP1L2;AFAP1L2;AFAP1L2	Body;Body;Body		0.00116564	1.72967e-06
cg19534907	1	2325271	RER1	5'UTR	S_Shore	0.00100949	2.36754e-06
cg20030852	7	99391506				0.00302407	2.55394e-06
cg21307118	8	146046097				0.000909181	1.24607e-07
cg22272641	17	10675906	TMEM220-AS1	Body		-0.00201761	2.09859e-06
cg23603493	16	22173713			Island	-0.001282	6.91609e-07
cg23805665	7	75944900			N_Shelf	-0.000815487	2.80456e-06
cg23916382	18	47437906	MYO5B	Body		-0.00168959	2.80347e-06
cg24076884	5	140346921	PCDHAC2;PCDHA7;PCDHA12;PCDHA6;PCDHA10;PCDHA4;PCDHA11;PCDHA8;PCDHA6;PCDHA1;PCDHA2;PCDHA1;PCDHA9;PCDHA13;PCDHA5;PCDHAC1;PCDHA3;PCDHAC2;PCDHA10	1stExon;Body;Body;Body;Body;Body;Body;Body;Body;Body;Body;Body;Body;Body;Body;Body;Body;1stExon;Body	Island	-0.0015248	1.34905e-06
cg24769879	19	46503907	CCDC61	Body	N_Shore	-0.00159424	4.41013e-07
cg25483596	11	66632197	PC;PC;PC	Body;Body;Body	S_Shore	0.0014669	1.34748e-06
cg26385523	19	51611757	CTU1	TSS200	Island	-0.00162156	1.54563e-06
cg26589785	15	41795304	ITPKA	Body	Island	-0.00117481	7.86886e-07

## Sheet: Table S2
Table S2: Siginificant CpGs between COVID-19 cases and controls (antibody testing)
CpG	CHR	Position	UCSC_RefGene_Name	Gene posiiton	Relation to Island	Effect size	Adjusted p-value
cg00482994	6	32945234	BRD2;BRD2	Body;Body		0.130306	1.1073e-06
cg00484466	4	8071202	ABLIM2;ABLIM2;ABLIM2;ABLIM2;ABLIM2;ABLIM2;ABLIM2	Body;Body;Body;Body;Body;Body;Body		0.195845	9.5836e-08
cg00491675	2	177132858	MTX2;MTX2	TSS1500;TSS1500	N_Shore	0.101998	6.24668e-06
cg00574251	2	164965991				0.16483	9.32954e-06
cg00586537	16	67571354	FAM65A	5'UTR	Island	-0.244713	4.43212e-06
cg00622658	8	10469796	RP1L1	Body	Island	0.17803	4.04257e-06
cg00950268	9	137849002				0.0901645	1.10056e-05
cg01132839	10	73083954	SLC29A3;SLC29A3;SLC29A3;SLC29A3	Body;Body;Body;Body		0.0826344	1.15629e-05
cg01213128	5	138629571	MATR3;MATR3	5'UTR;5'UTR	Island	-0.205394	9.47608e-06
cg01353464	3	38180116	ACAA1;ACAA1;ACAA1;MYD88;MYD88	TSS1500;TSS1500;TSS1500;1stExon;5'UTR	Island	-0.215444	2.14281e-06
cg01442334	4	110481823	CCDC109B	Body	Island	-0.168218	2.58598e-07
cg01574134	17	74733852	MIR636;SFRS2;MFSD11;MFSD11	TSS1500;TSS1500;5'UTR;1stExon	Island	-0.182207	9.17091e-06
cg01588444	12	132924320			S_Shore	0.150432	8.30787e-06
cg01608315	19	739936	PALM;PALM	Body;Body	N_Shore	0.145573	1.1796e-06
cg01665888	5	136868522				0.118172	1.43454e-06
cg01674818	2	17966329	GEN1;GEN1	3'UTR;3'UTR		0.177553	1.76193e-07
cg01723761	13	101186107	A2LD1	TSS200	S_Shore	0.158002	1.65131e-06
cg01774419	8	59572039	NSMAF;NSMAF	Body;TSS200	Island	-0.326446	5.0958e-06
cg01919863	3	42577884	VIPR1	3'UTR	Island	0.144681	1.77534e-06
cg02116590	2	3207260	TSSC1	Body		0.150737	6.35606e-06
cg02418535	3	100052640	NIT2	TSS1500	N_Shore	0.125274	1.20562e-05
cg02444156	6	168919936	SMOC2;SMOC2	Body;Body	S_Shore	0.140562	1.13917e-05
cg02474761	2	157212541				0.191523	1.07669e-05
cg02882375	11	34517751	ELF5;ELF5	Body;Body		0.167835	5.15931e-07
cg03022094	6	11242059	NEDD9	Body		0.134144	6.8492e-06
cg03043296	15	83349420	AP3B2	Body	Island	-0.211521	2.49086e-06
cg03237324	12	6420052	PLEKHG6;PLEKHG6	5'UTR;TSS200	S_Shore	-0.304184	2.23587e-06
cg03320758	18	57678429				0.162555	8.4527e-07
cg03424826	18	59561551	RNF152	TSS1500	Island	-0.244338	6.32115e-06
cg03464143	19	21578970	ZNF493;ZNF493;ZNF493	TSS1500;TSS1500;TSS1500		0.147356	3.9081e-06
cg03498173	12	89746771	DUSP6;DUSP6	TSS1500;TSS1500	Island	-0.171193	7.85497e-06
cg03513682	16	85542749				0.182069	1.04013e-05
cg03539382	10	5884105			S_Shore	0.173366	1.18889e-08
cg03597976	22	46263478			Island	-0.153047	1.04717e-05
cg03656632	7	5604635			S_Shore	0.104703	6.09429e-07
cg03662545	16	85254209				0.205643	1.39054e-06
cg03765044	14	24624210	RNF31;RNF31	Body;Body		0.116682	8.14045e-06
cg03890659	9	72287250	APBA1;APBA1	1stExon;5'UTR	Island	-0.270357	1.17371e-05
cg03940688	20	46988236	LOC284749	TSS1500		0.074008	5.08866e-06
cg04371319	15	75249125	RPP25;RPP25	1stExon;5'UTR	Island	-0.156944	9.3094e-06
cg04408225	14	95623684	DICER1;DICER1;FLJ45244	1stExon;5'UTR;TSS1500	Island	-0.216623	1.32521e-05
cg04531966	1	181697730	CACNA1E;CACNA1E;CACNA1E	Body;Body;Body		0.101827	3.57744e-06
cg04589118	4	2848840	ADD1;ADD1;ADD1;ADD1	5'UTR;5'UTR;5'UTR;5'UTR	S_Shelf	0.191898	3.74909e-06
cg04603391	19	31844056			Island	-0.169309	7.61755e-06
cg04880082	15	75970122	CSPG4	Body		0.0880674	1.4137e-06
cg04890230	7	137087146	DGKI	Body		0.221771	3.20193e-08
cg04900672	7	1987197	MAD1L1;MAD1L1;MAD1L1	Body;Body;Body		0.135721	3.92821e-06
cg04951131	2	242168856	HDLBP;HDLBP	3'UTR;3'UTR		0.131479	1.39014e-06
cg05170132	16	46765408	MYLK3	Body		0.0791705	6.02371e-07
cg05404625	7	150497460	TMEM176B;TMEM176B;TMEM176B;TMEM176B;TMEM176A;TMEM176B;TMEM176B;TMEM176B	5'UTR;5'UTR;5'UTR;5'UTR;TSS1500;1stExon;1stExon;1stExon	Island	-0.218616	2.04504e-06
cg05632319	19	50226173			S_Shelf	0.0825312	1.25131e-05
cg05655377	4	84557615				0.166496	5.96536e-08
cg05803404	10	43913474				-0.167876	4.51137e-06
cg05880782	17	41108560	AARSD1;PTGES3L-AARSD1;PTGES3L-AARSD1;AARSD1;PTGES3L-AARSD1;PTGES3L-AARSD1	ExonBnd;ExonBnd;ExonBnd;Body;Body;Body		0.102953	7.15579e-06
cg06021784	6	38092211	ZFAND3	Body		0.171926	4.7268e-06
cg06175578	8	42249154	VDAC3;VDAC3	TSS200;TSS200	Island	-0.186164	5.66962e-07
cg06362048	16	15051589				0.211822	1.08496e-05
cg06679563	19	33622563	WDR88	TSS1500	N_Shore	0.117198	6.64311e-06
cg06698272	20	23336606			N_Shore	0.13006	8.6574e-06
cg06897306	7	157350962	PTPRN2;PTPRN2;PTPRN2	Body;Body;Body	N_Shelf	0.178121	1.3161e-05
cg06966241	12	121378937				0.11445	5.2739e-07
cg07072507	2	241508090	RNPEPL1	TSS200	N_Shore	-0.273218	1.21255e-05
cg07125771	16	67270593	FHOD1	Body	N_Shore	0.134008	3.20132e-06
cg07222908	15	45544197	SLC28A2	TSS1500		0.12506	5.44289e-06
cg07827008	12	133338719	ANKLE2	TSS1500	Island	-0.184244	9.53632e-06
cg07886142	5	126793022	MEGF10	3'UTR		0.135826	1.5223e-07
cg07940198	4	74759644				0.194332	2.1786e-06
cg07998558	7	150648497	KCNH2;KCNH2;KCNH2	Body;Body;Body	Island	0.193752	6.98156e-07
cg08214245	16	15829296	MYH11;MYH11;MYH11;MYH11	Body;Body;Body;Body		0.128449	6.10932e-07
cg08376211	1	36640438	MAP7D1;MAP7D1;MAP7D1	Body;Body;Body	N_Shore	0.213503	3.5606e-08
cg08553963	12	46774439			N_Shelf	0.155337	3.79827e-06
cg08830520	12	49176520	ADCY6;ADCY6	1stExon;Body	Island	0.107077	4.53865e-06
cg08835795	19	53685874	ZNF665	Body		0.116222	2.03077e-06
cg08854128	5	171881546	SH3PXD2B	TSS200	Island	-0.224007	9.22368e-06
cg08967632	6	159342738				0.193367	2.33599e-06
cg08975529	11	70309722			Island	0.206763	5.34048e-06
cg09037196	16	68343397	PRMT7;PRMT7;SLC7A6OS	TSS1500;TSS1500;Body	N_Shore	0.149745	1.49705e-06
cg09055462	3	195480162	MUC4;MUC4;MUC4	Body;Body;Body	S_Shelf	0.154617	5.72988e-06
cg09061216	1	1558936	MIB2;MIB2;MIB2;MIB2;MIB2;MIB2	Body;Body;Body;Body;Body;Body	Island	0.216874	1.03285e-05
cg09232520	8	116588228	TRPS1;TRPS1;TRPS1	Body;Body;Body		0.235059	1.08281e-05
cg09243909	16	53871485	FTO	Body		0.17503	6.35369e-06
cg09350798	11	121322954	SORL1	TSS200	Island	-0.357944	2.89018e-06
cg09518293	2	179673636	TTN;TTN;TTN;TTN;TTN;TTN;TTN	TSS1500;TSS1500;TSS1500;TSS1500;TSS1500;TSS1500;TSS1500		0.136609	1.15038e-07
cg09766243	10	81085986				0.136149	5.17591e-06
cg10047026	17	4613992	ARRB2;ARRB2;ARRB2;ARRB2	5'UTR;1stExon;1stExon;5'UTR	Island	-0.229222	8.27968e-06
cg10071602	16	2028740	TBL3	3'UTR	N_Shore	0.162197	1.33794e-06
cg10075464	16	877630			S_Shelf	0.151579	1.51333e-06
cg10342304	17	730170	NXN	Body		0.126219	1.21935e-06
cg10437652	5	180288206	ZFP62	TSS1500	Island	-0.217173	9.70665e-06
cg10712835	16	1592106	IFT140;TMEM204	Body;Body	Island	0.110114	5.56634e-07
cg10815395	12	49237807	DDX23	Body		0.202799	9.72954e-06
cg11266682	4	10021025	SLC2A9;SLC2A9	Body;Body	Island	-0.341607	7.7519e-06
cg11438161	1	229694588	ABCB10	TSS200	Island	-0.355543	6.59646e-06
cg11450744	17	30347981	LRRC37B	TSS200		0.15338	3.79642e-06
cg11586124	12	58259160			Island	-0.297906	2.13032e-07
cg11679673	17	55015826	COIL	3'UTR		0.102817	2.40521e-06
cg11992567	1	234757670				0.0641838	1.3173e-05
cg12267291	8	126010467	SQLE	TSS1500	Island	-0.324828	7.851e-06
cg12582138	17	48183477	PDK2	Body	Island	0.200069	1.35048e-06
cg13099813	19	50292059	AP2A1;AP2A1	Body;Body	Island	0.102085	6.60791e-06
cg13238856	12	5934251	ANO2	Body	N_Shelf	0.13324	6.08833e-06
cg13615109	9	27610826				0.0991607	1.68765e-07
cg14124980	11	66405450	RBM4;RBM4;RBM4;RBM14-RBM4;RBM14-RBM4	TSS1500;TSS1500;TSS1500;Body;Body	N_Shore	-0.153407	4.7249e-07
cg14193343	9	132287223				0.0860389	1.97695e-06
cg14233354	10	99790761	CRTAC1	TSS200	Island	-0.147262	1.10576e-05
cg14321697	17	31620820	ACCN1;ACCN1	TSS1500;Body	S_Shore	0.0688677	3.59876e-06
cg14392181	12	133121660	FBRSL1	Body	N_Shelf	0.129297	4.43006e-06
cg14596352	17	78777181	RPTOR;RPTOR	Body;Body	S_Shore	0.0914292	8.06011e-06
cg14678430	7	128494150	FLNC;FLNC	Body;Body	Island	0.151886	2.75801e-06
cg14978741	10	21460005	NEBL	Body	N_Shelf	0.233892	3.16804e-06
cg15308074	2	42993051				0.118844	1.01364e-05
cg15646911	17	19551890	ALDH3A2;ALDH3A2	TSS200;TSS200	Island	-0.218882	1.22743e-05
cg15875538	1	2098265	PRKCZ;PRKCZ;PRKCZ;PRKCZ	Body;Body;Body;Body		0.0857402	6.61848e-06
cg16006934	12	120907680	DYNLL1;SFRS9;DYNLL1	1stExon;TSS200;5'UTR	Island	-0.23486	2.62462e-07
cg16226745	15	91643376	SV2B;SV2B;SV2B	5'UTR;1stExon;TSS200	Island	-0.128523	5.9805e-06
cg16304950	18	5543945	EPB41L3;EPB41L3	1stExon;5'UTR	Island	-0.220567	9.0975e-06
cg16360372	5	147212728	SPINK1	TSS1500		0.123534	4.16596e-06
cg16650955	16	87778976	KLHDC4	Body		0.204583	7.22927e-07
cg16754864	2	96194596			S_Shore	0.15742	2.51749e-07
cg16883145	19	41860619	B9D2;TGFB1	Body;TSS1500	S_Shore	0.112305	2.46424e-06
cg17126990	10	116061880	AFAP1L2;AFAP1L2;AFAP1L2	Body;Body;Body		0.128129	6.39447e-06
cg17246810	20	61197067			Island	0.078854	3.94669e-06
cg17270843	10	99079074	FRAT1;FRAT1	1stExon;5'UTR	Island	-0.159335	3.31963e-06
cg18518896	10	5554547			Island	0.171051	5.11338e-07
cg18706647	3	124527243	ITGB5	Body		0.150253	1.1692e-05
cg18761894	1	161495979	HSPA6	1stExon	S_Shore	0.13493	6.073e-07
cg19054899	11	29302415				0.0841996	4.51638e-06
cg19268708	1	2837518				0.132886	9.31253e-06
cg19302283	4	75720398	BTC	TSS1500	S_Shore	0.149416	5.69377e-07
cg19403822	16	56387534	GNAO1	Body		0.199165	4.83336e-06
cg19456996	6	29600642	GABBR1;GABBR1;GABBR1;GABBR1	5'UTR;1stExon;1stExon;5'UTR	Island	-0.19887	3.81666e-06
cg19722371	12	102271755	DRAM1	Body	Island	-0.165435	5.53416e-08
cg19851999	3	97540355			N_Shore	-0.199335	2.18976e-07
cg19977004	11	1482563	BRSK2	3'UTR	Island	0.222594	9.38839e-08
cg20003976	1	76188832	ACADM;ACADM	TSS1500;TSS1500	N_Shore	0.184607	5.5681e-08
cg20145695	17	723342	NXN	Body		0.11572	6.71403e-06
cg20248458	2	21022587	C2orf43	5'UTR	Island	-0.26212	1.1704e-05
cg20552412	17	3561612	CTNS;CTNS	Body;Body		0.153507	8.31658e-07
cg20699036	5	38556796	LIFR;LIFR	TSS200;5'UTR	Island	-0.162568	4.11874e-06
cg20757508	4	1318902	MAEA;MAEA	Body;Body	N_Shore	0.109391	1.57323e-06
cg21573263	1	44482918	SLC6A9;SLC6A9;SLC6A9;SLC6A9;SLC6A9	Body;1stExon;5'UTR;1stExon;5'UTR		0.1577	1.95774e-06
cg21976603	20	61516759	DIDO1	Body	S_Shelf	0.13099	4.7903e-06
cg22240880	17	7466821	SENP3	Body	S_Shore	0.0972508	3.80203e-06
cg22389991	18	10544347	NAPG	Body		0.237509	2.1005e-06
cg22395253	7	104941898	SRPK2	Body	Island	0.235848	5.76314e-07
cg22646324	4	3768078	ADRA2C	TSS1500	Island	-0.250027	2.1412e-06
cg22759800	15	27787026			Island	0.153519	1.27848e-05
cg23172565	6	132826032	STX7	5'UTR		0.127086	1.06027e-05
cg23215256	7	631862	PRKAR1B;PRKAR1B;PRKAR1B;PRKAR1B;PRKAR1B;PRKAR1B	Body;Body;Body;Body;Body;Body	Island	0.190024	2.1976e-07
cg23244421	17	80056046	FASN;FASN	1stExon;5'UTR	Island	-0.31854	1.02722e-05
cg23751133	4	182080406	LINC00290	TSS200		0.134268	2.34275e-06
cg24073782	10	28527875	MPP7	5'UTR		0.149498	1.13861e-05
cg24159442	15	101902837	PCSK6;PCSK6;PCSK6;PCSK6;PCSK6	Body;Body;Body;Body;Body		0.119211	2.48679e-06
cg24366105	7	2296929	SNX8	Body	Island	0.0959801	2.44219e-06
cg24390820	12	131189380			S_Shore	0.121876	1.28578e-07
cg24578875	8	1728703	CLN8	Body		0.14526	1.16464e-06
cg24725789	10	119310288			N_Shore	-0.188261	8.33994e-06
cg24969232	9	125703333	RABGAP1;RABGAP1	1stExon;5'UTR	Island	-0.204328	1.16725e-05
cg25112590	17	3870415			S_Shelf	0.0825118	1.31681e-05
cg25133212	6	31928014	RDBP;SKIV2L	TSS1500;Body	S_Shore	0.123475	1.20301e-05
cg25261059	19	44031185	ETHE1	Body	Island	-0.216789	4.15933e-06
cg25457007	13	87732961				0.142885	8.59883e-06
cg25483596	11	66632197	PC;PC;PC	Body;Body;Body	S_Shore	0.178683	9.30658e-08
cg25792521	11	67275614	CDK2AP2;CDK2AP2	1stExon;5'UTR	Island	-0.110318	4.35748e-06
cg26537742	2	934721				0.115771	7.29797e-06
cg26879282	11	2817991	KCNQ1;KCNQ1	Body;Body	Island	0.149064	3.06517e-06
cg27090078	2	85622094	CAPG	Body		0.110639	8.53957e-06
cg27131667	16	89619402	SPG7	Body		0.0617043	3.41459e-06
cg27226861	4	71705278	GRSF1;GRSF1	1stExon;TSS200	Island	-0.28961	3.94782e-07
cg27298159	6	116937488	RSPH4A;RSPH4A	TSS200;TSS200		0.12904	3.73986e-06
cg27506280	7	155588489			N_Shore	0.0957033	6.68251e-06
cg27646609	7	3066988	CARD11	5'UTR		0.132034	8.44529e-06

## Sheet: Table S3
Table S3: Siginificant CpGs between COVID-19 cases and controls (PCR testing)
CpG	CHR	Position	UCSC_RefGene_Name	Gene posiiton	Relation to Island	Effect size	Adjusted p-value
cg00074365	2	64088479	UGP2;UGP2	Body;Body		0.153113	1.72488e-05
cg00085747	17	3764113	CAMKK1;CAMKK1	3'UTR;3'UTR		0.101528	2.32899e-05
cg00087274	3	124856760	SLC12A8	Body	N_Shelf	0.0978083	3.79313e-05
cg00110134	1	9793559	CLSTN1;CLSTN1;CLSTN1	Body;Body;Body	S_Shelf	0.0932176	3.34981e-05
cg00123090	1	234667087				0.107361	8.20451e-06
cg00219763	3	151388224				0.166125	1.44064e-05
cg00220429	12	133163425			S_Shore	0.172838	1.2986e-05
cg00224929	2	171705463	GAD1	Body		0.11586	2.2449e-06
cg00255967	17	28286483	EFCAB5;EFCAB5;EFCAB5	Body;Body;Body		0.127927	2.40353e-05
cg00279282	2	172077803	TLK1	5'UTR		0.163687	1.43397e-05
cg00482994	6	32945234	BRD2;BRD2	Body;Body		0.141312	1.34627e-06
cg00484466	4	8071202	ABLIM2;ABLIM2;ABLIM2;ABLIM2;ABLIM2;ABLIM2;ABLIM2	Body;Body;Body;Body;Body;Body;Body		0.192732	1.62242e-06
cg00491607	12	89918749	POC1B-GALNT4;POC1B-GALNT4;GALNT4;POC1B;POC1B;POC1B;POC1B	Body;Body;TSS200;Body;Body;Body;5'UTR	N_Shore	-0.225182	3.08269e-05
cg00491675	2	177132858	MTX2;MTX2	TSS1500;TSS1500	N_Shore	0.107968	1.15404e-05
cg00492003	15	78572760	DNAJA4;DNAJA4;DNAJA4	Body;Body;Body		0.140481	4.87467e-06
cg00502026	16	89147175			Island	0.0925651	3.52659e-05
cg00622658	8	10469796	RP1L1	Body	Island	0.188968	3.02848e-06
cg00624332	10	103880351	LDB1	TSS200	Island	-0.18955	1.54293e-05
cg00655231	19	3400148	NFIC;NFIC;NFIC;NFIC;NFIC	Body;Body;Body;Body;Body	S_Shore	0.148566	1.79471e-05
cg00659204	4	137018292				0.15505	6.96961e-06
cg00710870	7	102793411			S_Shelf	0.145039	2.28167e-05
cg00744495	9	138710327	CAMSAP1	Body	Island	0.177548	7.89589e-06
cg00767102	17	47367992	ZNF652;ZNF652	3'UTR;3'UTR		0.103871	1.85684e-05
cg00796360	19	56915650	ZNF583;ZNF583;ZNF583	5'UTR;TSS200;TSS200	Island	-0.20578	1.6723e-05
cg01005937	16	84701635				0.112497	6.23043e-06
cg01132839	10	73083954	SLC29A3;SLC29A3;SLC29A3;SLC29A3	Body;Body;Body;Body		0.0848825	2.24697e-05
cg01181084	8	43059863			Island	0.215393	1.92538e-05
cg01213128	5	138629571	MATR3;MATR3	5'UTR;5'UTR	Island	-0.231543	2.45057e-06
cg01235795	12	6396083			N_Shelf	0.135325	4.1138e-06
cg01256882	5	1271100	TERT;TERT	Body;Body	Island	0.151567	9.87227e-06
cg01310118	6	168855168	SMOC2;SMOC2	Body;Body		0.159577	2.22906e-06
cg01326942	6	90596921			N_Shore	0.167319	3.70334e-06
cg01353464	3	38180116	ACAA1;ACAA1;ACAA1;MYD88;MYD88	TSS1500;TSS1500;TSS1500;1stExon;5'UTR	Island	-0.227262	1.32265e-06
cg01442334	4	110481823	CCDC109B	Body	Island	-0.176477	6.5811e-07
cg01454349	6	2987708	DKFZP686I15217;DKFZP686I15217	TSS1500;TSS1500	N_Shore	0.143735	3.78289e-05
cg01562021	2	123746247				0.123669	1.23464e-05
cg01574134	17	74733852	MIR636;SFRS2;MFSD11;MFSD11	TSS1500;TSS1500;5'UTR;1stExon	Island	-0.204227	8.89428e-06
cg01588444	12	132924320			S_Shore	0.180213	1.17752e-06
cg01591591	16	3921282	CREBBP;CREBBP	Body;Body		0.117075	3.41611e-05
cg01608315	19	739936	PALM;PALM	Body;Body	N_Shore	0.13266	1.24206e-05
cg01630650	1	155948124	ARHGEF2;ARHGEF2;ARHGEF2	TSS200;Body;Body	Island	-0.206155	2.44749e-05
cg01637841	3	7610381	GRM7;GRM7	Body;Body		0.113919	9.51945e-06
cg01640991	12	121947315	KDM2B;KDM2B	Body;Body		0.22273	1.92656e-05
cg01674818	2	17966329	GEN1;GEN1	3'UTR;3'UTR		0.179019	4.88017e-07
cg01723761	13	101186107	A2LD1	TSS200	S_Shore	0.159621	1.26996e-05
cg01734338	11	2491231	KCNQ1;KCNQ1	Body;Body		0.179309	1.80179e-05
cg01836096	8	145578603	C8ORFK29	TSS200	S_Shore	0.170237	1.43183e-05
cg01919863	3	42577884	VIPR1	3'UTR	Island	0.144294	1.32598e-05
cg01932558	11	43566664			N_Shelf	0.114322	6.32953e-06
cg02068989	1	10458939	PGD	TSS200	Island	-0.371843	4.84457e-06
cg02082093	8	59951276	TOX	Body		0.217023	9.43099e-06
cg02116590	2	3207260	TSSC1	Body		0.156665	6.77254e-06
cg02139853	2	236867685	AGAP1;AGAP1	Body;Body	Island	0.262161	1.44357e-06
cg02169621	1	202927264	ADIPOR1;ADIPOR1;ADIPOR1;ADIPOR1	5'UTR;5'UTR;5'UTR;TSS200	Island	-0.196193	3.71655e-06
cg02296376	22	20236758	MIR1286;RTN4R	TSS200;Body		0.0884299	1.50404e-05
cg02318454	8	143961141	CYP11B1;CYP11B1	1stExon;1stExon		0.103432	3.69423e-05
cg02367856	7	150773481	SLC4A2	3'UTR		0.171557	1.0526e-05
cg02382090	7	5540760	FBXL18	Body	Island	0.128093	1.41936e-05
cg02418535	3	100052640	NIT2	TSS1500	N_Shore	0.127189	9.48251e-06
cg02444156	6	168919936	SMOC2;SMOC2	Body;Body	S_Shore	0.139849	3.77025e-05
cg02447287	2	238707023	RBM44	TSS1500	Island	0.177924	2.91542e-05
cg02534657	16	57787062	KATNB1	Body		0.124305	1.51939e-05
cg02550506	14	96250894				0.161706	1.14476e-06
cg02701112	10	29717546	SVIL-AS1;SVIL-AS1;SVIL-AS1;SVIL-AS1;SVIL-AS1;SVIL-AS1;SVIL-AS1;SVIL-AS1	Body;Body;Body;Body;Body;Body;Body;Body		0.12068	3.5289e-05
cg02775353	7	101814109	CUX1;CUX1;CUX1	Body;Body;Body		0.118608	3.68474e-05
cg02807047	5	65850214				-0.54963	2.75972e-05
cg02882375	11	34517751	ELF5;ELF5	Body;Body		0.174018	5.59228e-06
cg02918483	4	84406202	FAM175A	1stExon	Island	-0.230208	2.5873e-05
cg02985139	13	112620260				0.159289	4.12289e-06
cg03022094	6	11242059	NEDD9	Body		0.139526	2.51836e-05
cg03043296	15	83349420	AP3B2	Body	Island	-0.221034	1.22987e-06
cg03116016	16	15583606	C16orf45	Body		-0.495875	5.86351e-10
cg03119088	6	168445176	KIF25;KIF25	Body;Body	N_Shelf	0.134033	2.19455e-06
cg03320758	18	57678429				0.176599	9.96887e-07
cg03321231	17	157219	RPH3AL	Body	Island	0.153273	3.48266e-05
cg03424826	18	59561551	RNF152	TSS1500	Island	-0.268418	7.12073e-07
cg03428314	16	88479441				0.0894841	1.02261e-05
cg03464143	19	21578970	ZNF493;ZNF493;ZNF493	TSS1500;TSS1500;TSS1500		0.183517	1.96139e-07
cg03515464	14	101015513	BEGAIN;BEGAIN	Body;Body	S_Shelf	0.115568	2.72429e-05
cg03539382	10	5884105			S_Shore	0.160112	4.75553e-07
cg03592197	19	38865287	PSMD8	1stExon	Island	-0.160297	3.36595e-05
cg03604077	13	70998575				0.104273	6.78824e-06
cg03654299	12	54389264			Island	0.198793	1.21727e-05
cg03656632	7	5604635			S_Shore	0.0995721	2.77697e-06
cg03662545	16	85254209				0.203439	1.36147e-05
cg03751585	16	11557732	LOC101927131	TSS1500		0.0927179	1.78577e-05
cg03765044	14	24624210	RNF31;RNF31	Body;Body		0.126589	3.15613e-06
cg03904840	13	30101162	SLC7A1	Body		0.183008	3.62366e-05
cg03906084	4	140036671	ELF2	Body	Island	0.189099	7.51792e-07
cg03940688	20	46988236	LOC284749	TSS1500		0.0758668	2.47449e-05
cg03968317	8	101675460				0.104594	2.90564e-05
cg04012053	16	70680631	IL34;IL34	1stExon;5'UTR		0.170933	1.44727e-05
cg04070450	13	48300875				0.135639	2.58777e-05
cg04141185	8	143424755	TSNARE1	Body		0.144298	1.92726e-05
cg04201120	13	25800226				0.0959835	1.2742e-05
cg04286438	8	144898672	PUF60;PUF60;SCRIB;SCRIB;PUF60	3'UTR;3'UTR;TSS1500;TSS1500;3'UTR	S_Shore	0.133415	1.0605e-05
cg04303033	7	157586345	PTPRN2;PTPRN2;PTPRN2	Body;Body;Body	N_Shore	0.101679	3.27096e-05
cg04371319	15	75249125	RPP25;RPP25	1stExon;5'UTR	Island	-0.162215	2.4885e-05
cg04469016	16	88976453	CBFA2T3;CBFA2T3	5'UTR;Body	S_Shore	0.115841	3.58432e-06
cg04531966	1	181697730	CACNA1E;CACNA1E;CACNA1E	Body;Body;Body		0.113594	2.66553e-06
cg04589118	4	2848840	ADD1;ADD1;ADD1;ADD1	5'UTR;5'UTR;5'UTR;5'UTR	S_Shelf	0.225599	5.45651e-07
cg04603391	19	31844056			Island	-0.179982	8.16336e-06
cg04677405	4	3446682	HGFAC	Body	N_Shelf	0.174593	2.80651e-06
cg04774522	13	42714463	DGKH;DGKH;DGKH;DGKH;DGKH;DGKH;DGKH;DGKH	5'UTR;5'UTR;Body;Body;Body;5'UTR;Body;Body		0.113208	3.23578e-05
cg04782472	7	1138903	C7orf50;C7orf50;C7orf50	Body;Body;Body	N_Shelf	0.166836	3.63384e-05
cg04845024	7	100172503	LRCH4;ZASP;SAP25;LRCH4	Body;TSS200;TSS1500;3'UTR	S_Shore	0.144642	2.35869e-05
cg04880082	15	75970122	CSPG4	Body		0.0869694	1.45927e-05
cg04890230	7	137087146	DGKI	Body		0.228247	3.57802e-07
cg04900672	7	1987197	MAD1L1;MAD1L1;MAD1L1	Body;Body;Body		0.156346	1.72853e-07
cg04914231	16	30006637	INO80E;HIRIP3	TSS1500;Body	Island	-0.197313	2.1256e-05
cg04951131	2	242168856	HDLBP;HDLBP	3'UTR;3'UTR		0.148256	3.44313e-07
cg05001330	4	140796708	MAML3	Body		0.14175	4.06925e-06
cg05041061	17	79426049	BAHCC1	Body	Island	0.234345	1.34752e-05
cg05107687	7	101276141				0.111377	2.5047e-05
cg05116443	20	62562680	DNAJC5	Body	Island	0.138291	2.48316e-05
cg05346042	1	7507128	CAMTA1	Body		0.118827	6.56814e-06
cg05438183	7	149582572				0.160527	3.09974e-06
cg05455173	16	56926726	SLC12A3;SLC12A3;SLC12A3	Body;Body;Body		0.126358	3.27883e-06
cg05590233	17	109545	RPH3AL	Body		0.226785	2.51032e-06
cg05655377	4	84557615				0.186905	6.69457e-09
cg05666900	2	113408224	SLC20A1	Body		0.158681	2.66465e-05
cg05780293	5	153767134	GALNT10	Body		0.119649	8.98999e-06
cg05803404	10	43913474				-0.17324	4.74305e-06
cg05869737	17	58583631	APPBP2;APPBP2	Body;Body		0.140719	4.84408e-06
cg05967120	7	100064619	TSC22D4	Body		0.140543	1.56238e-05
cg06013872	4	72203823	SLC4A4;SLC4A4;SLC4A4	Body;TSS1500;Body		0.200353	6.05143e-08
cg06015645	18	42260134	SETBP1;SETBP1	TSS200;TSS1500	Island	-0.313611	2.73376e-07
cg06021784	6	38092211	ZFAND3	Body		0.189228	1.40557e-06
cg06175927	20	33563009	MYH7B	TSS200		0.108914	5.8777e-07
cg06235649	22	32021968	PISD	5'UTR		0.0771533	3.49234e-06
cg06331359	17	78190755	SGSH	Body	S_Shore	0.125067	3.80383e-05
cg06414998	17	78393218	MIR4730;ENDOV;ENDOV;ENDOV	Body;Body;Body;Body	S_Shelf	0.0609674	2.31956e-05
cg06470424	19	1968456	CSNK1G2	5'UTR	N_Shore	0.137531	3.0861e-05
cg06513244	8	95954357	TP53INP1;TP53INP1	5'UTR;5'UTR		0.149438	1.34624e-06
cg06557406	19	5497463				0.153351	8.06428e-06
cg06569437	6	130046710				0.134029	1.29585e-05
cg06574809	17	80351150	C17orf101;C17orf101	3'UTR;Body	S_Shore	0.126191	1.53343e-05
cg06576783	6	53572893				0.170477	1.09395e-05
cg06651450	3	32860909	TRIM71	Body	N_Shore	0.156072	1.75975e-05
cg06651522	4	7862646	AFAP1;AFAP1	Body;Body		0.199582	1.17405e-05
cg06679563	19	33622563	WDR88	TSS1500	N_Shore	0.13156	1.00852e-06
cg06698272	20	23336606			N_Shore	0.137278	2.13549e-05
cg06719332	13	113720634	MCF2L;MCF2L	Body;Body	N_Shore	0.0950124	1.45813e-05
cg06730250	5	177821870	COL23A1	Body	Island	0.0915008	5.04644e-06
cg06778567	5	142066245	FGF1;FGF1;FGF1;FGF1;FGF1;FGF1	5'UTR;5'UTR;TSS1500;Body;Body;TSS200		0.108108	9.62754e-06
cg06867407	5	1498825	LPCAT1	Body	S_Shelf	0.0850607	3.85338e-05
cg06868771	3	126085951				0.12777	3.42669e-06
cg06897306	7	157350962	PTPRN2;PTPRN2;PTPRN2	Body;Body;Body	N_Shelf	0.182243	9.95954e-06
cg06914655	21	45354272	AGPAT3;AGPAT3	5'UTR;5'UTR		0.163484	7.44902e-06
cg06917548	19	16643283	CHERP	Body	Island	0.16036	1.81059e-05
cg06918645	17	61518543	CYB561;CYB561;CYB561	TSS1500;5'UTR;5'UTR	S_Shelf	0.0954586	2.74966e-05
cg06966241	12	121378937				0.132061	1.75184e-08
cg07043952	15	92459554	SLCO3A1;SLCO3A1	Body;Body	Island	0.12944	1.50395e-05
cg07070182	4	868311	GAK	Body	S_Shore	0.137195	8.0385e-06
cg07125771	16	67270593	FHOD1	Body	N_Shore	0.142806	1.00675e-05
cg07172676	8	144997714	PLEC1;PLEC1;PLEC1;PLEC1;PLEC1;PLEC1;PLEC1;PLEC1	Body;Body;Body;Body;Body;Body;Body;Body	Island	0.186629	1.18742e-05
cg07222908	15	45544197	SLC28A2	TSS1500		0.1267	8.17131e-06
cg07324245	17	75445905	SEPT9;SEPT9;SEPT9;SEPT9;SEPT9;SEPT9	Body;Body;Body;Body;TSS1500;Body	N_Shore	0.0774316	2.04076e-05
cg07325675	15	66440455	MEGF11	5'UTR		0.154005	1.89696e-06
cg07407723	11	1037836	MUC6	TSS1500	S_Shore	0.121898	2.3886e-05
cg07414199	6	169540032			Island	0.132704	3.0311e-05
cg07531111	14	100655744			N_Shelf	0.122874	2.21177e-05
cg07533100	16	83967363				0.182696	1.77895e-05
cg07638589	16	89100903				0.119532	3.72981e-05
cg07715138	16	56816094	NUP93;NUP93;NUP93;NUP93	1stExon;TSS1500;Body;5'UTR		0.294475	1.86688e-06
cg07730946	4	185743727	ACSL1	5'UTR	N_Shelf	0.157843	7.53004e-06
cg07827008	12	133338719	ANKLE2	TSS1500	Island	-0.188598	1.62521e-05
cg07886142	5	126793022	MEGF10	3'UTR		0.157422	2.04062e-09
cg07940198	4	74759644				0.20191	7.81875e-06
cg07998558	7	150648497	KCNH2;KCNH2;KCNH2	Body;Body;Body	Island	0.216287	6.01454e-07
cg08073096	6	134785935	LOC101928231;LINC01010;LINC01010;LINC01010;LINC01010	Body;Body;Body;Body;Body		0.124936	3.02126e-05
cg08139059	14	105851329	PACS2;PACS2	Body;Body	N_Shore	0.0995286	3.59446e-05
cg08214245	16	15829296	MYH11;MYH11;MYH11;MYH11	Body;Body;Body;Body		0.120347	1.90178e-05
cg08278194	3	39497860				0.169351	8.87418e-06
cg08346210	4	130012176	SCLT1	Body	N_Shelf	0.111046	1.73734e-05
cg08368700	9	35828762	TMEM8B;TMEM8B;TMEM8B;FAM221B;FAM221B	TSS1500;TSS1500;TSS1500;TSS200;TSS200	Island	-0.167466	3.13595e-05
cg08376211	1	36640438	MAP7D1;MAP7D1;MAP7D1	Body;Body;Body	N_Shore	0.21957	6.03379e-07
cg08417425	5	153784856	GALNT10;GALNT10	Body;Body	Island	-0.288805	3.99195e-06
cg08483548	15	25421816	SNORD115-4	TSS200		0.0939068	5.69855e-06
cg08505335	10	28342666	MPP7	3'UTR		0.118692	7.60223e-06
cg08692168	9	135431300	C9orf171;C9orf171	Body;Body		0.107216	1.67886e-06
cg08738713	2	3585065				0.167074	4.20498e-06
cg08830139	5	140013652	CD14;CD14	TSS1500;TSS1500	S_Shore	0.151145	2.16923e-05
cg08830520	12	49176520	ADCY6;ADCY6	1stExon;Body	Island	0.108394	1.8262e-05
cg08835795	19	53685874	ZNF665	Body		0.107896	3.16705e-05
cg08854128	5	171881546	SH3PXD2B	TSS200	Island	-0.220885	3.11206e-05
cg08892175	16	83979981				0.100278	2.32437e-06
cg08967632	6	159342738				0.18786	1.83664e-05
cg08975529	11	70309722			Island	0.220728	1.0615e-05
cg08977270	3	158450833	RARRES1;RARRES1	TSS1500;TSS1500	S_Shore	0.172868	1.27668e-05
cg09037196	16	68343397	PRMT7;PRMT7;SLC7A6OS	TSS1500;TSS1500;Body	N_Shore	0.152265	4.45933e-06
cg09055462	3	195480162	MUC4;MUC4;MUC4	Body;Body;Body	S_Shelf	0.184968	2.35778e-07
cg09090068	18	3618675	DLGAP1;DLGAP1;DLGAP1;DLGAP1;DLGAP1;DLGAP1;DLGAP1;DLGAP1;DLGAP1	Body;Body;Body;Body;Body;Body;Body;Body;Body		0.170366	6.36925e-06
cg09132923	17	8108163	AURKB	3'UTR		0.114903	2.53649e-05
cg09198085	14	96893892	AK7	Body	S_Shelf	0.121265	7.37603e-06
cg09198517	5	11018361	CTNND2;CTNND2;CTNND2;CTNND2;CTNND2	Body;Body;Body;Body;Body		0.126816	1.32861e-05
cg09267674	6	168813400			N_Shore	0.167731	6.26286e-06
cg09309979	10	13818133	FRMD4A	Body		0.203608	5.48491e-06
cg09364472	11	76430833	GUCY2EP	Body		0.112588	8.52878e-06
cg09429700	3	57131870	IL17RD	Body	Island	0.159433	3.74433e-05
cg09493654	2	39715532	LOC728730	Body		0.137947	1.91295e-05
cg09518293	2	179673636	TTN;TTN;TTN;TTN;TTN;TTN;TTN	TSS1500;TSS1500;TSS1500;TSS1500;TSS1500;TSS1500;TSS1500		0.141822	7.75119e-08
cg09518441	19	2216725	DOT1L	Body	Island	0.151608	7.90777e-06
cg09553698	9	139560188	EGFL7;EGFL7;EGFL7;EGFL7;EGFL7	TSS200;Body;5'UTR;Body;Body	Island	-0.207322	3.06438e-05
cg09559950	4	4873514			Island	0.191748	3.81087e-05
cg09604414	6	31862491	EHMT2;EHMT2	Body;Body	N_Shelf	0.18206	1.11041e-05
cg09625946	12	133161308	FBRSL1	3'UTR	N_Shore	0.160844	3.45334e-05
cg09654260	15	70496847				0.0869479	7.11411e-06
cg09727478	11	96240556	JRKL-AS1	TSS1500		0.114423	2.78587e-05
cg09766243	10	81085986				0.141653	4.05265e-06
cg09880665	11	35991490	LDLRAD3	Body		0.102373	2.13462e-05
cg09954364	6	138699284				0.116115	1.43732e-05
cg10000096	6	155577964	TIAM2;TIAM2	Body;Body		0.108336	1.80277e-05
cg10042478	7	48009556	HUS1	Body		0.143289	6.7197e-06
cg10046367	17	61086224	TANC2;MIR548W	TSS1500;Body		0.122275	2.07685e-05
cg10071602	16	2028740	TBL3	3'UTR	N_Shore	0.188421	1.2801e-07
cg10075464	16	877630			S_Shelf	0.174633	2.82193e-08
cg10091811	17	80878849	TBCD	Body		0.10317	3.06135e-05
cg10137231	14	24641021	REC8;REC8	TSS1500;TSS1500	N_Shore	-0.173711	1.43916e-05
cg10193671	17	79846205	THOC4	Body	Island	0.184052	5.11273e-07
cg10193709	20	25202371	ENTPD6;ENTPD6	Body;Body		0.0997427	6.24639e-06
cg10227665	16	88800915	FAM38A	Body	N_Shelf	0.120205	2.51234e-05
cg10342304	17	730170	NXN	Body		0.121643	7.46354e-06
cg10437652	5	180288206	ZFP62	TSS1500	Island	-0.218306	9.046e-07
cg10454187	16	1451554	UNKL	Body	S_Shelf	0.153126	4.83361e-06
cg10540164	10	90795131				0.103001	1.32641e-05
cg10547636	7	138072441				0.131683	6.67004e-06
cg10587218	3	148709351	GYG1	TSS200	Island	-0.210678	1.78364e-05
cg10712835	16	1592106	IFT140;TMEM204	Body;Body	Island	0.115036	2.12549e-06
cg10815395	12	49237807	DDX23	Body		0.214453	1.72178e-05
cg10939416	8	106702713	ZFPM2	Body		0.126105	3.45525e-06
cg10944114	11	119500071				0.123519	1.31652e-05
cg11027325	2	239148674	HES6;HES6;HES6;HES6	5'UTR;1stExon;5'UTR;1stExon	Island	-0.211766	3.01287e-05
cg11070069	6	105389370			Island	-0.295792	6.03523e-06
cg11137697	14	70382907	SMOC1;SMOC1	Body;Body		0.0963095	3.63834e-05
cg11200568	7	226540	FAM20C	Body	S_Shore	0.146615	1.43397e-05
cg11212976	5	602552			Island	0.125566	2.6439e-05
cg11263228	7	155046092				0.106084	1.59205e-05
cg11315021	6	168580545				0.234291	1.28549e-05
cg11360261	6	16238670	GMPR	TSS200	Island	-0.142734	3.8753e-05
cg11450744	17	30347981	LRRC37B	TSS200		0.186854	5.41536e-08
cg11586124	12	58259160			Island	-0.275693	2.68071e-07
cg11624225	6	33385325	CUTA;CUTA;CUTA;CUTA;CUTA	Body;Body;Body;1stExon;Body	N_Shore	-0.154474	2.67081e-05
cg11642009	18	46450183	SMAD7;SMAD7;SMAD7;SMAD7	Body;Body;Body;Body	S_Shelf	0.10943	8.00535e-06
cg11679673	17	55015826	COIL	3'UTR		0.096485	3.15785e-05
cg11704463	12	124968399	NCOR2;NCOR2	Body;Body		0.169693	1.12249e-05
cg11809123	19	1584870	MBD3	Body	Island	0.178179	1.33097e-05
cg11855188	7	56637083				0.179593	4.03286e-06
cg11865223	2	33368461	LTBP1;LTBP1;LTBP1;LTBP1;LTBP1	Body;Body;Body;Body;Body		0.173606	3.6349e-05
cg12125960	5	68485368	CENPH	TSS200	Island	-0.204494	2.0998e-05
cg12142685	10	12391596	CAMK1D;CAMK1D;CAMK1D;CAMK1D	5'UTR;5'UTR;1stExon;1stExon	Island	-0.18429	2.09957e-05
cg12163800	17	74475355	RHBDF2;RHBDF2	Body;Body	Island	0.166168	5.85578e-06
cg12172137	12	127825443	LOC101927616	TSS1500		0.18114	7.74112e-06
cg12283362	19	5709149	LONP1	Body	S_Shore	0.163265	2.41317e-05
cg12549906	5	6846268				0.117554	1.08831e-05
cg12582138	17	48183477	PDK2	Body	Island	0.189754	1.31823e-05
cg12640387	1	6694331	THAP3;DNAJC11	3'UTR;3'UTR		0.153123	2.04592e-05
cg12741436	7	5642705	FSCN1	Body	N_Shore	0.124654	1.84006e-05
cg12819298	1	41101999	RIMS3	Body		0.0964894	2.23214e-05
cg12892776	14	100079188				0.112895	4.41804e-06
cg12894478	22	31301703	OSBP2	Body	Island	0.0900819	3.01444e-05
cg12945324	8	144853583			Island	-0.178553	3.82567e-05
cg13099813	19	50292059	AP2A1;AP2A1	Body;Body	Island	0.104732	6.39039e-06
cg13184886	1	27153565	ZDHHC18	1stExon	S_Shore	-0.218726	1.98744e-05
cg13238856	12	5934251	ANO2	Body	N_Shelf	0.142645	1.01365e-05
cg13240253	3	71245529	FOXP1	Body		0.173079	2.65551e-06
cg13265294	6	167284611			S_Shore	0.158596	7.40756e-06
cg13548313	13	27883202				0.161455	2.05212e-05
cg13615109	9	27610826				0.0920675	1.01691e-05
cg13640959	17	26817574	SLC13A2;SLC13A2;SLC13A2;SLC13A2	Body;Body;Body;Body		0.125672	3.40497e-05
cg13663383	21	40592242	BRWD1;BRWD1	Body;Body		0.107293	3.04188e-05
cg13725803	13	51640297	GUCY1B2	TSS200		-0.138146	2.96964e-05
cg13747275	19	1992952	BTBD2	Body	N_Shore	0.194955	2.02372e-05
cg13800700	9	128774824			N_Shelf	0.206698	3.53294e-06
cg13823366	17	6678929	FBXO39;XAF1;XAF1	TSS1500;3'UTR;3'UTR	N_Shore	0.108033	3.40767e-05
cg13835715	14	63453878	KCNH5;KCNH5	Body;Body		0.172192	2.13809e-06
cg13884470	9	86595151	HNRNPK;HNRNPK;HNRNPK;RMI1;HNRNPK	5'UTR;1stExon;5'UTR;TSS1500;5'UTR	Island	-0.191886	3.60877e-05
cg13896891	9	136741139	VAV2;VAV2	Body;Body		0.204737	1.87436e-05
cg13908833	5	168271731	SLIT3	Body		0.189102	5.64016e-06
cg13952861	12	27090214	ASUN;FGFR1OP2;FGFR1OP2;FGFR1OP2	5'UTR;TSS1500;TSS1500;TSS1500	N_Shore	1.03055	4.26522e-08
cg13977779	9	138137612			N_Shore	0.17437	2.10427e-07
cg14039649	22	38352398	POLR2F	Body	S_Shelf	0.130827	2.33709e-05
cg14050624	22	50132056				0.132798	4.77607e-06
cg14067657	20	56248127	PMEPA1;PMEPA1;PMEPA1;PMEPA1	5'UTR;5'UTR;Body;Body	S_Shore	0.147492	1.45971e-05
cg14180839	9	139142049			Island	0.149801	8.99131e-06
cg14220277	21	38338958	HLCS	5'UTR	S_Shore	-0.172463	1.11679e-05
cg14264457	18	52679522				0.140823	1.01487e-05
cg14288292	9	15232014	TTC39B;TTC39B;TTC39B;TTC39B;TTC39B	Body;Body;Body;5'UTR;Body	N_Shore	0.218545	2.46769e-05
cg14392181	12	133121660	FBRSL1	Body	N_Shelf	0.139352	9.13386e-06
cg14432712	2	68246133				0.187828	1.19019e-06
cg14485789	2	236586744	AGAP1;AGAP1	Body;Body		0.124283	2.83869e-06
cg14509631	5	52694172				0.123583	3.63642e-05
cg14529393	12	106496005	NUAK1	Body		0.217227	3.80229e-07
cg14630289	4	75404433				0.145556	3.42015e-05
cg14678430	7	128494150	FLNC;FLNC	Body;Body	Island	0.156003	8.44136e-06
cg14785368	22	32873526	FBXO7;FBXO7;FBXO7	5'UTR;Body;Body	S_Shelf	0.133834	2.84374e-05
cg14817211	11	71239055	KRTAP5-7;KRTAP5-7	1stExon;3'UTR		0.0988731	2.84446e-05
cg14849479	5	60039648			Island	0.115802	2.95783e-05
cg14858763	1	2445410	PANK4	Body	Island	0.222927	6.37289e-06
cg14903393	15	73023797	BBS4;BBS4;BBS4;BBS4;BBS4;BBS4;BBS4;BBS4	ExonBnd;ExonBnd;ExonBnd;ExonBnd;Body;Body;Body;Body		0.11829	8.15464e-06
cg14953197	19	52005651	SIGLEC12	TSS1500		0.110182	1.91109e-05
cg14978741	10	21460005	NEBL	Body	N_Shelf	0.202631	1.92126e-05
cg15032636	4	40379787				0.156307	1.57072e-05
cg15039415	17	45690396	NPEPPS	Body		0.129559	1.72936e-05
cg15077643	2	204209993	ABI2	Body		0.175853	2.27176e-05
cg15092388	1	113275401				0.146799	4.48903e-06
cg15149117	11	5568008	OR52H1	TSS1500		0.196692	6.21975e-06
cg15353923	12	131518782	GPR133	Body	S_Shore	0.212915	3.32086e-05
cg15390231	11	75862854				0.108193	1.18482e-06
cg15560061	19	8576679	ZNF414;ZNF414	Body;Body	Island	0.212028	1.33644e-06
cg15646911	17	19551890	ALDH3A2;ALDH3A2	TSS200;TSS200	Island	-0.218944	1.14696e-05
cg15875538	1	2098265	PRKCZ;PRKCZ;PRKCZ;PRKCZ	Body;Body;Body;Body		0.0919664	2.23235e-06
cg15918766	12	53662405	ESPL1	5'UTR	Island	-0.17702	9.7214e-07
cg15991708	10	131671760	EBF3	Body		0.176169	9.28967e-06
cg16006934	12	120907680	DYNLL1;SFRS9;DYNLL1	1stExon;TSS200;5'UTR	Island	-0.226656	1.44657e-05
cg16074739	8	17580549	MTUS1;MTUS1;MTUS1;MTUS1	TSS1500;TSS1500;Body;Body		0.293575	7.89787e-06
cg16098718	15	75341288	PPCDC;PPCDC;PPCDC;PPCDC;PPCDC;PPCDC;PPCDC	Body;Body;Body;Body;Body;Body;Body		0.199882	5.86643e-06
cg16106293	17	80898735	TBCD	Body	N_Shore	0.18846	8.10099e-06
cg16142418	9	140404085	PNPLA7;PNPLA7	Body;Body	S_Shelf	0.104017	5.38545e-07
cg16144447	1	36184773	C1orf216;C1orf216	1stExon;5'UTR	Island	-0.287795	1.50907e-05
cg16202803	2	240014758	HDAC4	Body		0.190704	2.54058e-06
cg16226745	15	91643376	SV2B;SV2B;SV2B	5'UTR;1stExon;TSS200	Island	-0.14849	1.17853e-06
cg16238815	14	36741794				-0.211876	1.68306e-05
cg16304950	18	5543945	EPB41L3;EPB41L3	1stExon;5'UTR	Island	-0.264448	1.12625e-07
cg16314733	10	98909007	SLIT1	Body		0.258359	9.75075e-06
cg16360372	5	147212728	SPINK1	TSS1500		0.138763	7.67627e-07
cg16390522	14	23766087	PPP1R3E	3'UTR		0.104619	1.50732e-05
cg16436489	17	80757606	TBCD	Body		0.151682	2.70407e-05
cg16440442	5	149980671	SYNPO;SYNPO	1stExon;5'UTR		0.193964	9.80716e-07
cg16496462	12	124854282	NCOR2;NCOR2	Body;Body	N_Shelf	0.124326	8.72794e-06
cg16594214	11	70035873				0.083171	2.05368e-05
cg16650955	16	87778976	KLHDC4	Body		0.201822	1.93704e-06
cg16671421	5	139785679	ANKHD1;ANKHD1-EIF4EBP3;ANKHD1;ANKHD1	Body;Body;Body;Body	S_Shelf	0.178072	1.13928e-06
cg16754864	2	96194596			S_Shore	0.176018	2.5161e-08
cg16868591	19	12803493	FBXW9	Body	N_Shelf	0.15323	2.70246e-05
cg16883145	19	41860619	B9D2;TGFB1	Body;TSS1500	S_Shore	0.134748	2.21377e-07
cg16926050	22	50615718	PANX2;PANX2;PANX2	Body;Body;Body	Island	0.230512	5.20436e-06
cg16927872	22	50683669	HDAC10;HDAC10;TUBGCP6	3'UTR;3'UTR;TSS1500	S_Shore	-0.193653	3.22966e-05
cg16979479	7	39998010	CDK13;CDK13	Body;Body		0.223956	2.61597e-05
cg16983788	3	179043854	ZNF639;ZNF639;ZNF639	5'UTR;5'UTR;5'UTR	S_Shelf	0.18	2.24712e-05
cg16993936	10	13146903	OPTN;OPTN;OPTN;OPTN	5'UTR;5'UTR;5'UTR;5'UTR		0.197741	2.84017e-05
cg16999170	21	30502797	MAP3K7CL;MAP3K7CL;MAP3K7CL;MAP3K7CL;MAP3K7CL;MAP3K7CL;MAP3K7CL	TSS200;5'UTR;5'UTR;5'UTR;Body;Body;Body		0.216837	4.80563e-06
cg17034342	12	132870388	GALNT9	Body	N_Shore	0.145259	2.43353e-05
cg17056995	18	19774604	GATA6	Body		0.112372	3.02677e-05
cg17099442	1	230805228	COG2;COG2	Body;Body		0.103518	2.30426e-05
cg17126990	10	116061880	AFAP1L2;AFAP1L2;AFAP1L2	Body;Body;Body		0.143537	5.31184e-06
cg17165284	19	10829165	MIR638;DNM2;DNM2;DNM2;DNM2	Body;Body;Body;Body;Body	Island	-0.386024	1.18469e-05
cg17233506	17	46608293	HOXB1	TSS200	Island	0.123654	2.39509e-05
cg17246810	20	61197067			Island	0.0814929	5.11109e-06
cg17265576	5	1509299	LPCAT1	Body		0.159312	1.79046e-05
cg17445557	1	16303859	ZBTB17	TSS1500	S_Shore	0.122233	2.6276e-05
cg17449416	2	233766212	NGEF;NGEF	Body;Body	S_Shore	0.0981167	8.11182e-06
cg17499729	21	37504755			S_Shore	0.109296	1.66793e-05
cg17518348	12	66248264	HMGA2;HMGA2	Body;Body		0.134747	8.46425e-06
cg17522249	5	96144101	ERAP1;ERAP1	TSS1500;TSS1500	S_Shore	-0.190685	3.85342e-05
cg17641904	9	111929547	C9orf4	1stExon	Island	-0.215277	3.17952e-05
cg17680022	16	2948297	FLYWCH2;FLYWCH2;FLYWCH2	Body;Body;Body	S_Shelf	0.114779	1.99397e-06
cg17699801	1	208213518	PLXNA2	Body		0.0940659	6.22784e-06
cg17836790	5	500565	SLC9A3	Body	Island	0.146048	1.53129e-06
cg17946114	4	152096873	SH3D19;SH3D19;SH3D19;SH3D19	TSS200;5'UTR;5'UTR;5'UTR		0.144833	8.93342e-06
cg18033235	19	16989681	SIN3B	3'UTR	Island	0.161468	3.04563e-07
cg18226818	17	5347873	DHX33	Body	Island	0.141462	1.15168e-05
cg18238683	20	56265701	PMEPA1;PMEPA1;PMEPA1;PMEPA1;PMEPA1	TSS200;5'UTR;5'UTR;Body;Body		0.102233	3.51884e-06
cg18329352	1	1061585				0.154306	2.48599e-05
cg18348494	1	62781737	KANK4	5'UTR	N_Shelf	0.0883507	3.14593e-05
cg18436758	1	21113190	HP1BP3	TSS200	Island	-0.147144	1.6972e-05
cg18490813	6	7625602				0.147801	5.1088e-06
cg18492926	11	67442195	ALDH3B2;ALDH3B2	5'UTR;TSS200		0.088014	1.74786e-05
cg18518896	10	5554547			Island	0.169904	9.95627e-06
cg18631148	18	54739923	LINC-ROR	TSS1500		0.0935781	1.49981e-05
cg18632993	1	204110380	LOC101929441;ETNK2;ETNK2;ETNK2;ETNK2	TSS200;Body;Body;Body;Body		0.109113	1.68772e-05
cg18706647	3	124527243	ITGB5	Body		0.169029	2.16461e-06
cg18845578	2	240003174	HDAC4	Body	N_Shelf	0.184826	7.86361e-06
cg18928240	7	44610384	DDX56;DDX56	Body;Body	N_Shelf	0.136351	2.27802e-05
cg18930928	1	205210953	TMCC2	Body	S_Shore	0.150356	7.52091e-06
cg18932158	6	33248279	WDR46;WDR46	Body;Body	S_Shelf	0.132563	3.35995e-05
cg18948234	13	114785088	RASA3	Body	N_Shore	0.0855394	1.91221e-06
cg18994734	7	117105126				0.141465	2.05532e-05
cg19021032	1	33896232			Island	-0.198517	3.51683e-06
cg19034733	8	130096484				0.126106	6.11195e-06
cg19054899	11	29302415				0.0980683	7.74763e-07
cg19091986	16	10653089	EMP2	5'UTR		0.0846954	2.52042e-05
cg19184708	16	81063835	CENPN;CENPN;CENPN;CENPN	3'UTR;3'UTR;3'UTR;Body		0.139255	4.11001e-06
cg19268708	1	2837518				0.134988	1.94067e-05
cg19302283	4	75720398	BTC	TSS1500	S_Shore	0.14986	2.04561e-06
cg19392007	17	7201176			S_Shore	0.110278	2.96243e-05
cg19403822	16	56387534	GNAO1	Body		0.234271	6.67848e-07
cg19456996	6	29600642	GABBR1;GABBR1;GABBR1;GABBR1	5'UTR;1stExon;1stExon;5'UTR	Island	-0.196585	2.85669e-05
cg19487717	11	70263216	CTTN;CTTN	Body;Body		0.174177	2.13594e-05
cg19722371	12	102271755	DRAM1	Body	Island	-0.169963	7.67326e-08
cg19725474	14	51172257				0.138247	2.55658e-06
cg19742929	1	160318820	NCSTN;NCSTN;NCSTN	Body;Body;Body		0.229398	1.44628e-06
cg19746591	12	118589087	TAOK3	Body		0.18002	3.49416e-07
cg19780254	5	131347342	ACSL6;ACSL6;ACSL6;ACSL6;ACSL6;ACSL6;ACSL6;ACSL6;ACSL6	1stExon;1stExon;1stExon;5'UTR;5'UTR;5'UTR;Body;5'UTR;5'UTR	Island	-0.20392	3.04082e-05
cg19815813	13	101186116	A2LD1	TSS200	S_Shore	0.171186	6.44847e-06
cg19851999	3	97540355			N_Shore	-0.185443	6.65945e-06
cg19873111	19	41294244	RAB4B	3'UTR	S_Shore	0.125083	2.60866e-05
cg19977004	11	1482563	BRSK2	3'UTR	Island	0.229704	1.17807e-07
cg20003976	1	76188832	ACADM;ACADM	TSS1500;TSS1500	N_Shore	0.186451	1.90047e-07
cg20145695	17	723342	NXN	Body		0.138308	4.36722e-07
cg20181426	8	10469310	RP1L1	Body	N_Shore	0.199024	3.61878e-05
cg20194805	15	86499438				0.115545	2.34275e-05
cg20285559	1	6688542	THAP3	Body	S_Shelf	0.162037	3.26315e-06
cg20307391	7	75189069	HIP1	Body	Island	0.161297	1.89804e-07
cg20307496	22	37955927	CDC42EP1	TSS1500	N_Shore	0.197438	5.78145e-06
cg20526432	12	123925357			S_Shelf	0.110607	2.85253e-05
cg20552412	17	3561612	CTNS;CTNS	Body;Body		0.172682	1.32608e-07
cg20584555	11	61717780	BEST1;BEST1;BEST1;BEST1	5'UTR;1stExon;5'UTR;1stExon		0.180309	3.07793e-06
cg20665341	4	152732024				0.100453	2.00047e-06
cg20757508	4	1318902	MAEA;MAEA	Body;Body	N_Shore	0.108237	1.05881e-05
cg20798677	17	39968547	FKBP10;SC65	TSS1500;TSS200	Island	-0.187419	2.9986e-05
cg20944093	5	1548723				0.1398	5.08958e-08
cg21120176	6	6534797	LOC285780	Body		0.155953	9.30154e-06
cg21153648	16	30394785	SEPT1;ZNF48;ZNF48	TSS1500;5'UTR;5'UTR		0.180037	4.55031e-06
cg21295222	1	10712421	CASZ1;CASZ1	Body;Body	N_Shore	0.148768	1.48536e-05
cg21298408	8	18027853	NAT1	TSS200		0.163044	2.6298e-05
cg21315992	15	101592074	LRRK1	Body	N_Shore	0.08923	3.78406e-05
cg21342789	10	26936788	LINC00202-2	Body		0.108153	3.27812e-06
cg21354959	8	53351865				0.0879534	5.28515e-06
cg21394688	18	77835513			N_Shore	0.128765	2.55146e-06
cg21573263	1	44482918	SLC6A9;SLC6A9;SLC6A9;SLC6A9;SLC6A9	Body;1stExon;5'UTR;1stExon;5'UTR		0.163011	2.23013e-06
cg21621225	12	79197222			N_Shore	0.119859	9.72402e-06
cg21849661	11	563860	RASSF7;RASSF7;RASSF7	3'UTR;3'UTR;3'UTR	S_Shelf	0.122156	1.7751e-06
cg22061479	8	87484795	FAM82B	3'UTR		0.187865	3.68995e-05
cg22221266	14	60049636				0.151139	3.78036e-05
cg22304190	17	12906955	ELAC2;ELAC2;ELAC2	Body;Body;Body		0.103058	1.04821e-05
cg22389991	18	10544347	NAPG	Body		0.244626	1.60786e-06
cg22395253	7	104941898	SRPK2	Body	Island	0.249372	8.53685e-07
cg22463444	3	170146757	CLDN11	Body		0.226263	2.96458e-05
cg22646324	4	3768078	ADRA2C	TSS1500	Island	-0.233305	3.8615e-05
cg22759800	15	27787026			Island	0.202727	1.1313e-07
cg22838768	1	228881045	RHOU;RHOU	3'UTR;Body		0.133514	3.64489e-05
cg22950153	15	65625378	IGDCC3	Body		0.152829	4.19981e-06
cg22977246	12	133000171			Island	0.239397	1.93008e-06
cg22983694	19	13110842	NFIX	Body	N_Shore	0.0976115	3.56796e-05
cg22999384	17	28885965	TBC1D29	TSS1500		0.117529	1.42125e-05
cg23022819	7	139690908	TBXAS1;TBXAS1;TBXAS1;TBXAS1;TBXAS1;TBXAS1	Body;Body;Body;Body;Body;Body		0.117222	1.22507e-05
cg23049307	1	55353163	DHCR24	TSS1500	Island	-0.222416	2.95453e-05
cg23050996	2	114514230	SLC35F5;SLC35F5	1stExon;5'UTR	Island	-0.15748	9.5116e-06
cg23075101	2	215674522	BARD1	TSS200	Island	-0.280184	1.44006e-05
cg23172565	6	132826032	STX7	5'UTR		0.14746	1.75214e-06
cg23215256	7	631862	PRKAR1B;PRKAR1B;PRKAR1B;PRKAR1B;PRKAR1B;PRKAR1B	Body;Body;Body;Body;Body;Body	Island	0.186736	9.57551e-07
cg23538749	2	231615143	CAB39;CAB39;CAB39	5'UTR;5'UTR;5'UTR		0.140686	1.03857e-05
cg23615016	1	87794216	LMO4;LMO4	1stExon;5'UTR	Island	-0.269104	2.92059e-05
cg23642677	5	37249599	C5orf42	TSS200	Island	-0.270634	1.3201e-05
cg23657718	4	1495933			S_Shore	0.282396	3.18382e-05
cg23692056	20	9512125				-0.190361	2.71049e-05
cg23751133	4	182080406	LINC00290	TSS200		0.144646	2.28611e-06
cg23843264	11	94616126				0.0957878	1.12196e-05
cg23849483	19	15224544	SYDE1	Body	Island	0.143395	3.74994e-05
cg23894571	14	35591695	PPP2R3C;KIAA0391	TSS200;TSS200	Island	-0.257279	8.64402e-06
cg24037820	17	79639690	CCDC137	Body		0.189056	1.38829e-05
cg24159442	15	101902837	PCSK6;PCSK6;PCSK6;PCSK6;PCSK6	Body;Body;Body;Body;Body		0.130094	8.26059e-07
cg24238341	17	76221980	EPR1	TSS1500		0.0991494	3.78146e-05
cg24255910	8	39442089	ADAM18	TSS200		0.120878	2.89476e-05
cg24265837	22	17748882	CECR3	TSS1500		0.124282	3.83331e-05
cg24343002	19	51028290	LRRC4B	Body		0.0928618	2.48197e-05
cg24366105	7	2296929	SNX8	Body	Island	0.108303	8.66265e-07
cg24390820	12	131189380			S_Shore	0.130781	1.07798e-07
cg24514230	11	3688722	CHRNA10	Body	Island	0.217588	2.64575e-05
cg24524044	4	2939903	NOP14;C4orf10	3'UTR;Body	S_Shelf	0.108487	3.41875e-05
cg24546426	5	177581771	NHP2;NHP2	TSS1500;TSS1500	S_Shore	0.127071	3.00437e-05
cg24578875	8	1728703	CLN8	Body		0.137461	1.34384e-05
cg24689585	15	22957012	CYFIP1;CYFIP1	Body;Body		0.193847	2.29051e-06
cg24709963	10	104003951	GBF1;GBF1;GBF1	TSS1500;TSS1500;TSS1500	N_Shore	0.105278	1.93406e-06
cg24969232	9	125703333	RABGAP1;RABGAP1	1stExon;5'UTR	Island	-0.236407	1.60992e-06
cg25009947	5	76067344				0.093688	3.22191e-05
cg25023215	14	105933283	MTA1	Body	S_Shore	0.101997	2.8039e-05
cg25133212	6	31928014	RDBP;SKIV2L	TSS1500;Body	S_Shore	0.136158	8.31941e-06
cg25261059	19	44031185	ETHE1	Body	Island	-0.234108	8.84578e-07
cg25288807	17	36876314	MLLT6	Body		0.131995	3.47455e-05
cg25308542	13	92000113	MIR17HG;MIR17HG	Body;Body	Island	-0.288647	3.15762e-05
cg25338204	5	175955105	RNF44	3'UTR		0.177877	3.76683e-06
cg25457007	13	87732961				0.150993	6.11783e-06
cg25483596	11	66632197	PC;PC;PC	Body;Body;Body	S_Shore	0.206175	6.27769e-09
cg25550913	13	114783665	RASA3	Body	Island	0.185441	4.60287e-06
cg25599198	17	3848156	ATP2A3;ATP2A3;ATP2A3;ATP2A3;ATP2A3;ATP2A3;ATP2A3	Body;Body;Body;Body;Body;Body;Body	Island	0.150401	2.30961e-05
cg25690589	15	60285478			N_Shore	0.148476	1.58863e-05
cg25792521	11	67275614	CDK2AP2;CDK2AP2	1stExon;5'UTR	Island	-0.11596	2.41702e-06
cg25855693	7	139666801	TBXAS1;TBXAS1;TBXAS1;TBXAS1;TBXAS1;TBXAS1	Body;Body;Body;Body;Body;Body		0.0720402	3.61821e-05
cg26071963	14	88945568	PTPN21	Body	Island	0.219145	4.97256e-06
cg26103497	5	52457777				0.114534	1.80273e-05
cg26165406	6	8435716	SLC35B3;SLC35B3;SLC35B3;SLC35B3;SLC35B3;SLC35B3	5'UTR;5'UTR;1stExon;1stExon;1stExon;5'UTR	Island	-0.256534	3.28312e-05
cg26406407	10	438229	DIP2C	Body		0.191756	2.91418e-05
cg26528399	16	85753164	C16orf74	Body		0.100813	3.18797e-05
cg26537742	2	934721				0.125076	8.16175e-07
cg26561082	10	410363	DIP2C	Body	S_Shore	0.272753	9.80811e-06
cg26879282	11	2817991	KCNQ1;KCNQ1	Body;Body	Island	0.155875	1.18108e-06
cg26965819	7	75970960	YWHAG	Body		0.145826	3.65806e-05
cg27000413	3	112497351				0.163251	3.50917e-05
cg27058943	2	63706038	WDPCP	Body		0.103227	1.77156e-05
cg27104437	10	121095507	GRK5	Body		0.189904	5.77447e-06
cg27127202	17	63136917	RGS9;RGS9;RGS9	Body;Body;Body	S_Shelf	0.171304	1.3112e-05
cg27133716	17	37897822	GRB7;GRB7;GRB7;GRB7	5'UTR;5'UTR;5'UTR;Body		0.102794	4.6408e-06
cg27298159	6	116937488	RSPH4A;RSPH4A	TSS200;TSS200		0.134469	1.50072e-06
cg27319677	7	94139166	CASD1	TSS200	Island	-0.219958	2.21668e-05
cg27338807	16	87739385	LOC100129637	TSS200	S_Shore	0.105694	2.65105e-05
cg27400923	3	185826929	ETV5	TSS200	Island	-0.232735	1.53005e-05
cg27506280	7	155588489			N_Shore	0.102771	4.03175e-06
cg27529000	17	35062849			S_Shelf	0.521454	2.91404e-05
cg27545985	3	14343114			S_Shelf	0.164765	4.00325e-06
cg27646609	7	3066988	CARD11	5'UTR		0.138708	1.44194e-05

## Sheet: Table S4
Table S4: Siginificant CpGs between persistent health restriction cases and recovery cases
CpG	CHR	Position	UCSC_RefGene_Name	Gene posiiton	Relation to Island	Effect size	Adjusted p-value
cg00087906	16	55513415	MMP2	1stExon	Island	6.96133	1.76857e-06
cg00639854	10	22709977				-0.437497	2.69333e-06
cg00716918	6	106643221	ATG5	3'UTR;3'UTR;Body;Body;Body;Body;Body		0.191288	2.85573e-06
cg01638151	17	20207915	SPECC1	Body;Body;Body		0.199885	2.68385e-06
cg02482497	1	153610672	C1orf77	Body	S_Shelf	0.271733	2.11598e-07
cg02485410	8	99953947			Island	-0.699732	6.59612e-07
cg03426940	11	36407423	PRR5L	5'UTR;5'UTR;Body		-0.174558	9.54581e-08
cg03578015	1	9336999				-0.182272	6.78745e-07
cg04906461	7	36990146	ELMO1	Body;Body;Body;Body;5'UTR;5'UTR		0.287578	2.17591e-06
cg05280794	17	1040653	ABR	Body;5'UTR		-1.0883	4.04878e-09
cg06855185	11	12255244	MICAL2	Body;Body;Body;Body;Body;Body		-0.250374	2.55467e-06
cg07376301	22	42045469	XRCC6	Body;Body;Body;Body		0.244444	2.82426e-07
cg07828472	10	131323986	MGMT	Body		-0.20901	1.20778e-06
cg07950590	4	138454958	PCDH18	TSS1500;TSS1500		0.157843	2.90059e-06
cg07959027	8	11351835	BLK	1stExon;5'UTR		-0.122634	1.31382e-06
cg08114258	6	3266729	PSMG4	Body;Body		-0.174819	4.92037e-07
cg08263357	6	144329780	HYMAI	Body;TSS1500;TSS1500;5'UTR;TSS1500;TSS1500;TSS1500;5'UTR;TSS1500	Island	0.22886	3.88359e-08
cg09903456	18	22067871				-1.37353	1.96923e-06
cg10236417	4	109541393	LOC285456	Body;TSS1500;TSS1500		-0.319922	2.38591e-06
cg13463335	11	61504447	DAGLA	Body		0.512423	1.65547e-06
cg14976596	16	1904377	MEIOB	Body;Body		0.27266	1.84651e-07
cg15508935	13	61758710				0.487496	1.19571e-06
cg16483151	1	222985145			N_Shelf	0.276049	9.70113e-10
cg16661662	19	18939991			N_Shelf	0.335988	1.84248e-06
cg17843409	11	74993363	ARRB1	Body;Body		-0.178684	1.56507e-06
cg18198975	7	22234734	RAPGEF5	Body		0.227944	1.39068e-06
cg18264210	2	465195			N_Shelf	-0.13801	6.70085e-10
cg18521925	6	110798323	SLC22A16	TSS1500	S_Shore	0.170244	5.81713e-07
cg19367656	8	65718993				0.828822	1.18551e-06
cg20671304	17	76768329	CYTH1	Body;Body		-0.332636	7.95711e-07
cg20818895	6	126621412				0.163604	1.15558e-07
cg21548414	6	45983585	CLIC5	Body;1stExon;5'UTR	Island	-0.241816	6.95609e-07
cg22595391	17	80407031	C17orf62	Body;Body;Body	N_Shore	-0.308611	2.92161e-06
cg23299127	1	27693341	MAP3K6	TSS200	S_Shore	-0.214707	1.28284e-06
cg23815787	12	93817346	UBE2N	Body		-0.345225	4.41027e-07
cg24363267	6	39736921				0.509884	1.0933e-07
cg24635874	9	84402610				0.362601	8.75042e-09
cg24905864	3	136701022	IL20RB	Body		0.171904	3.38818e-07
cg27079740	4	176733877	GPM6A	1stExon;5'UTR;Body;5'UTR		0.303532	1.47379e-06
cg27139398	7	87563265	ADAM22	TSS1500;TSS1500;TSS1500;TSS1500;TSS1500	N_Shore	-0.404655	1.98794e-08

## Sheet: Table S5
Table S5: Additional significant overlapping CpG sites between cases-controls EWASs
CpG	Chr	Position	UCSC RefGene Name	Cases VS Controls (based on antibody testing)		Cases VS Controls (based on PCR testing)
				Effect size	Adjusted p-value	Effect size	Adjusted p-value
cg07886142	5	126793022	MEGF10	0.135826	1.5223e-07	0.157422	2.04062e-09
cg05655377	4	84557615		0.166496	5.96536e-08	0.186905	6.69457e-09
cg06966241	12	121378937		0.11445	5.2739e-07	0.132061	1.75184e-08
cg16754864	2	96194596		0.15742	2.51749e-07	0.176018	2.5161e-08
cg10075464	16	877630		0.151579	1.51333e-06	0.174633	2.82193e-08
cg11450744	17	30347981	LRRC37B	0.15338	3.79642e-06	0.186854	5.41536e-08
cg19722371	12	102271755	DRAM1	-0.165435	5.53416e-08	-0.169963	7.67326e-08
cg09518293	2	179673636	TTN	0.136609	1.15038e-07	0.141822	7.75119e-08
cg24390820	12	131189380		0.121876	1.28578e-07	0.130781	1.07798e-07
cg16304950	18	5543945	EPB41L3	-0.220567	9.0975e-06	-0.264448	1.12625e-07
cg22759800	15	27787026		0.153519	1.27848e-05	0.202727	1.1313e-07
cg19977004	11	1482563	BRSK2	0.222594	9.38839e-08	0.229704	1.17807e-07
cg10071602	16	2028740	TBL3	0.162197	1.33794e-06	0.188421	1.2801e-07
cg20552412	17	3561612	CTNS	0.153507	8.31658e-07	0.172682	1.32608e-07
cg04900672	7	1987197	MAD1L1	0.135721	3.92821e-06	0.156346	1.72853e-07
cg20003976	1	76188832	ACADM	0.184607	5.5681e-08	0.186451	1.90047e-07
cg03464143	19	21578970	ZNF493	0.147356	3.9081e-06	0.183517	1.96139e-07
cg16883145	19	41860619	B9D2	0.112305	2.46424e-06	0.134748	2.21377e-07
cg09055462	3	195480162	MUC4	0.154617	5.72988e-06	0.184968	2.35778e-07
cg11586124	12	58259160		-0.297906	2.13032e-07	-0.275693	2.68071e-07
cg04951131	2	242168856	HDLBP	0.131479	1.39014e-06	0.148256	3.44313e-07
cg04890230	7	137087146	DGKI	0.221771	3.20193e-08	0.228247	3.57802e-07
cg20145695	17	723342	NXN	0.11572	6.71403e-06	0.138308	4.36722e-07
cg03539382	10	5884105		0.173366	1.18889e-08	0.160112	4.75553e-07
cg01674818	2	17966329	GEN1	0.177553	1.76193e-07	0.179019	4.88017e-07
cg04589118	4	2848840	ADD1	0.191898	3.74909e-06	0.225599	5.45651e-07
cg07998558	7	150648497	KCNH2	0.193752	6.98156e-07	0.216287	6.01454e-07
cg08376211	1	36640438	MAP7D1	0.213503	3.5606e-08	0.21957	6.03379e-07
cg01442334	4	110481823	CCDC109B	-0.168218	2.58598e-07	-0.176477	6.5811e-07
cg19403822	16	56387534	GNAO1	0.199165	4.83336e-06	0.234271	6.67848e-07
cg03424826	18	59561551	RNF152	-0.244338	6.32115e-06	-0.268418	7.12073e-07
cg16360372	5	147212728	SPINK1	0.123534	4.16596e-06	0.138763	7.67627e-07
cg19054899	11	29302415		0.0841996	4.51638e-06	0.0980683	7.74763e-07
cg26537742	2	934721		0.115771	7.29797e-06	0.125076	8.16175e-07
cg24159442	15	101902837	PCSK6	0.119211	2.48679e-06	0.130094	8.26059e-07
cg22395253	7	104941898	SRPK2	0.235848	5.76314e-07	0.249372	8.53685e-07
cg24366105	7	2296929	SNX8	0.0959801	2.44219e-06	0.108303	8.66265e-07
cg25261059	19	44031185	ETHE1	-0.216789	4.15933e-06	-0.234108	8.84578e-07
cg10437652	5	180288206	ZFP62	-0.217173	9.70665e-06	-0.218306	9.046e-07
cg23215256	7	631862	PRKAR1B	0.190024	2.1976e-07	0.186736	9.57551e-07
cg03320758	18	57678429		0.162555	8.4527e-07	0.176599	9.96887e-07
cg06679563	19	33622563	WDR88	0.117198	6.64311e-06	0.13156	1.00852e-06
cg01588444	12	132924320		0.150432	8.30787e-06	0.180213	1.17752e-06
cg16226745	15	91643376	SV2B	-0.128523	5.9805e-06	-0.14849	1.17853e-06
cg26879282	11	2817991	KCNQ1	0.149064	3.06517e-06	0.155875	1.18108e-06
cg03043296	15	83349420	AP3B2	-0.211521	2.49086e-06	-0.221034	1.22987e-06
cg01353464	3	38180116	ACAA1	-0.215444	2.14281e-06	-0.227262	1.32265e-06
cg00482994	6	32945234	BRD2	0.130306	1.1073e-06	0.141312	1.34627e-06
cg06021784	6	38092211	ZFAND3	0.171926	4.7268e-06	0.189228	1.40557e-06
cg27298159	6	116937488	RSPH4A	0.12904	3.73986e-06	0.134469	1.50072e-06
cg22389991	18	10544347	NAPG	0.237509	2.1005e-06	0.244626	1.60786e-06
cg24969232	9	125703333	RABGAP1	-0.204328	1.16725e-05	-0.236407	1.60992e-06
cg00484466	4	8071202	ABLIM2	0.195845	9.5836e-08	0.192732	1.62242e-06
cg23172565	6	132826032	STX7	0.127086	1.06027e-05	0.14746	1.75214e-06
cg16650955	16	87778976	KLHDC4	0.204583	7.22927e-07	0.201822	1.93704e-06
cg19302283	4	75720398	BTC	0.149416	5.69377e-07	0.14986	2.04561e-06
cg10712835	16	1592106	IFT140	0.110114	5.56634e-07	0.115036	2.12549e-06
cg18706647	3	124527243	ITGB5	0.150253	1.1692e-05	0.169029	2.16461e-06
cg21573263	1	44482918	SLC6A9	0.1577	1.95774e-06	0.163011	2.23013e-06
cg15875538	1	2098265	PRKCZ	0.0857402	6.61848e-06	0.0919664	2.23235e-06
cg23751133	4	182080406	LINC00290	0.134268	2.34275e-06	0.144646	2.28611e-06
cg25792521	11	67275614	CDK2AP2	-0.110318	4.35748e-06	-0.11596	2.41702e-06
cg01213128	5	138629571	MATR3	-0.205394	9.47608e-06	-0.231543	2.45057e-06
cg04531966	1	181697730	CACNA1E	0.101827	3.57744e-06	0.113594	2.66553e-06
cg03656632	7	5604635		0.104703	6.09429e-07	0.0995721	2.77697e-06
cg00622658	8	10469796	RP1L1	0.17803	4.04257e-06	0.188968	3.02848e-06
cg03765044	14	24624210	RNF31	0.116682	8.14045e-06	0.126589	3.15613e-06
cg27506280	7	155588489		0.0957033	6.68251e-06	0.102771	4.03175e-06
cg09766243	10	81085986		0.136149	5.17591e-06	0.141653	4.05265e-06
cg09037196	16	68343397	PRMT7	0.149745	1.49705e-06	0.152265	4.45933e-06
cg05803404	10	43913474		-0.167876	4.51137e-06	-0.17324	4.74305e-06
cg17246810	20	61197067		0.078854	3.94669e-06	0.0814929	5.11109e-06
cg02882375	11	34517751	ELF5	0.167835	5.15931e-07	0.174018	5.59228e-06
cg25457007	13	87732961		0.142885	8.59883e-06	0.150993	6.11783e-06
cg13099813	19	50292059	AP2A1	0.102085	6.60791e-06	0.104732	6.39039e-06
cg19851999	3	97540355		-0.199335	2.18976e-07	-0.185443	6.65945e-06
cg02116590	2	3207260	TSSC1	0.150737	6.35606e-06	0.156665	6.77254e-06
cg10342304	17	730170	NXN	0.126219	1.21935e-06	0.121643	7.46354e-06
cg07940198	4	74759644		0.194332	2.1786e-06	0.20191	7.81875e-06
cg04603391	19	31844056		-0.169309	7.61755e-06	-0.179982	8.16336e-06
cg07222908	15	45544197	SLC28A2	0.12506	5.44289e-06	0.1267	8.17131e-06
cg25133212	6	31928014	RDBP	0.123475	1.20301e-05	0.136158	8.31941e-06
cg14678430	7	128494150	FLNC	0.151886	2.75801e-06	0.156003	8.44136e-06
cg01574134	17	74733852	MIR636	-0.182207	9.17091e-06	-0.204227	8.89428e-06
cg14392181	12	133121660	FBRSL1	0.129297	4.43006e-06	0.139352	9.13386e-06
cg02418535	3	100052640	NIT2	0.125274	1.20562e-05	0.127189	9.48251e-06
cg18518896	10	5554547		0.171051	5.11338e-07	0.169904	9.95627e-06
cg06897306	7	157350962	PTPRN2	0.178121	1.3161e-05	0.182243	9.95954e-06
cg07125771	16	67270593	FHOD1	0.134008	3.20132e-06	0.142806	1.00675e-05
cg13238856	12	5934251	ANO2	0.13324	6.08833e-06	0.142645	1.01365e-05
cg13615109	9	27610826		0.0991607	1.68765e-07	0.0920675	1.01691e-05
cg20757508	4	1318902	MAEA	0.109391	1.57323e-06	0.108237	1.05881e-05
cg08975529	11	70309722		0.206763	5.34048e-06	0.220728	1.0615e-05
cg15646911	17	19551890	ALDH3A2	-0.218882	1.22743e-05	-0.218944	1.14696e-05
cg00491675	2	177132858	MTX2	0.101998	6.24668e-06	0.107968	1.15404e-05
cg01608315	19	739936	PALM	0.145573	1.1796e-06	0.13266	1.24206e-05
cg01723761	13	101186107	A2LD1	0.158002	1.65131e-06	0.159621	1.26996e-05
cg12582138	17	48183477	PDK2	0.200069	1.35048e-06	0.189754	1.31823e-05
cg01919863	3	42577884	VIPR1	0.144681	1.77534e-06	0.144294	1.32598e-05
cg24578875	8	1728703	CLN8	0.14526	1.16464e-06	0.137461	1.34384e-05
cg03662545	16	85254209		0.205643	1.39054e-06	0.203439	1.36147e-05
cg27646609	7	3066988	CARD11	0.132034	8.44529e-06	0.138708	1.44194e-05
cg16006934	12	120907680	DYNLL1	-0.23486	2.62462e-07	-0.226656	1.44657e-05
cg04880082	15	75970122	CSPG4	0.0880674	1.4137e-06	0.0869694	1.45927e-05
cg07827008	12	133338719	ANKLE2	-0.184244	9.53632e-06	-0.188598	1.62521e-05
cg10815395	12	49237807	DDX23	0.202799	9.72954e-06	0.214453	1.72178e-05
cg08830520	12	49176520	ADCY6	0.107077	4.53865e-06	0.108394	1.8262e-05
cg08967632	6	159342738		0.193367	2.33599e-06	0.18786	1.83664e-05
cg08214245	16	15829296	MYH11	0.128449	6.10932e-07	0.120347	1.90178e-05
cg14978741	10	21460005	NEBL	0.233892	3.16804e-06	0.202631	1.92126e-05
cg19268708	1	2837518		0.132886	9.31253e-06	0.134988	1.94067e-05
cg06698272	20	23336606		0.13006	8.6574e-06	0.137278	2.13549e-05
cg01132839	10	73083954	SLC29A3	0.0826344	1.15629e-05	0.0848825	2.24697e-05
cg03940688	20	46988236	LOC284749	0.074008	5.08866e-06	0.0758668	2.47449e-05
cg04371319	15	75249125	RPP25	-0.156944	9.3094e-06	-0.162215	2.4885e-05
cg03022094	6	11242059	NEDD9	0.134144	6.8492e-06	0.139526	2.51836e-05
cg19456996	6	29600642	GABBR1	-0.19887	3.81666e-06	-0.196585	2.85669e-05
cg08854128	5	171881546	SH3PXD2B	-0.224007	9.22368e-06	-0.220885	3.11206e-05
cg11679673	17	55015826	COIL	0.102817	2.40521e-06	0.096485	3.15785e-05
cg08835795	19	53685874	ZNF665	0.116222	2.03077e-06	0.107896	3.16705e-05
cg02444156	6	168919936	SMOC2	0.140562	1.13917e-05	0.139849	3.77025e-05
cg22646324	4	3768078	ADRA2C	-0.250027	2.1412e-06	-0.233305	3.8615e-05

## Sheet: Table S6
Table S6: Differnetially methylated CpGs associated with anti-SARS-CoV2 antibody level adjusting for smoking status
CpG	CHR	Position	UCSC_RefGene_Name	Gene posiiton	Relation to Island	Effect size	Adjusted p-value
cg04340567	4	7593585	SORCS2	Body	Island	0.00156063	5.82239e-07
cg05464008	13	113706721	MCF2L;MCF2L	Body;Body	S_Shore	0.00105859	4.12228e-07
cg06465194	11	120531034	GRIK4	1stExon		-0.00200638	9.55125e-07
cg06679296	11	1949032	TNNT3;TNNT3;TNNT3;TNNT3	Body;Body;Body;Body	Island	-0.0054295	6.50935e-08
cg08729573	18	74476651				-0.00134307	9.94782e-07
cg09213696	1	206642954	IKBKE;IKBKE;IKBKE	TSS1500;TSS1500;TSS1500		-0.00109752	3.80419e-07
cg10118093	1	204462855			N_Shore	-0.00147192	1.0038e-06
cg13725803	13	51640297	GUCY1B2	TSS200		-0.00159272	3.28966e-07
cg13728650	3	127300268	TPRA1;TPRA1;TPRA1	TSS1500;5'UTR;5'UTR		0.00105057	4.72789e-07
cg13834567	19	42817981	TMEM145	Body	Island	-0.00168086	7.16311e-07
cg16238815	14	36741794				-0.00224049	4.48041e-09
cg16762048	5	55148509	IL31RA;IL31RA;IL31RA;IL31RA;IL31RA;IL31RA;IL31RA	5'UTR;5'UTR;TSS1500;TSS1500;Body;Body;Body		0.00146861	4.19633e-07
cg21307118	8	146046097				0.000925411	1.01369e-07
cg24769879	19	46503907	CCDC61	Body	N_Shore	-0.00163349	6.39484e-07
cg26589785	15	41795304	ITPKA	Body	Island	-0.00121534	6.10834e-07

## Sheet: Table S7
Table S7: Differnetially methylated CpGs between COVID-19 cases and controls (antibody testing) adjusting for smoking status
CpG	CHR	Position	UCSC_RefGene_Name	Gene posiiton	Relation to Island	Effect size	Adjusted p-value
cg00482994	6	32945234	BRD2;BRD2	Body;Body		0.129707	1.99472e-06
cg00484466	4	8071202	ABLIM2;ABLIM2;ABLIM2;ABLIM2;ABLIM2;ABLIM2;ABLIM2	Body;Body;Body;Body;Body;Body;Body		0.196724	1.65906e-07
cg00491675	2	177132858	MTX2;MTX2	TSS1500;TSS1500	N_Shore	0.102849	6.9116e-06
cg00574251	2	164965991				0.167482	9.83724e-06
cg00586537	16	67571354	FAM65A	5'UTR	Island	-0.244062	5.79085e-06
cg00622658	8	10469796	RP1L1	Body	Island	0.17814	5.4065e-06
cg01353464	3	38180116	ACAA1;ACAA1;ACAA1;MYD88;MYD88	TSS1500;TSS1500;TSS1500;1stExon;5'UTR	Island	-0.21581	2.9878e-06
cg01442334	4	110481823	CCDC109B	Body	Island	-0.168508	2.8712e-07
cg01574134	17	74733852	MIR636;SFRS2;MFSD11;MFSD11	TSS1500;TSS1500;5'UTR;1stExon	Island	-0.183625	8.54574e-06
cg01588444	12	132924320			S_Shore	0.151005	9.11778e-06
cg01608315	19	739936	PALM;PALM	Body;Body	N_Shore	0.14705	1.19342e-06
cg01665888	5	136868522				0.118345	2.3132e-06
cg01674818	2	17966329	GEN1;GEN1	3'UTR;3'UTR		0.178667	2.31402e-07
cg01723761	13	101186107	A2LD1	TSS200	S_Shore	0.158006	2.52789e-06
cg01774419	8	59572039	NSMAF;NSMAF	Body;TSS200	Island	-0.326761	6.77129e-06
cg01919863	3	42577884	VIPR1	3'UTR	Island	0.146077	2.21653e-06
cg02116590	2	3207260	TSSC1	Body		0.150702	9.07349e-06
cg02882375	11	34517751	ELF5;ELF5	Body;Body		0.170478	3.68361e-07
cg03022094	6	11242059	NEDD9	Body		0.134531	9.77594e-06
cg03043296	15	83349420	AP3B2	Body	Island	-0.213219	2.51312e-06
cg03237324	12	6420052	PLEKHG6;PLEKHG6	5'UTR;TSS200	S_Shore	-0.306078	3.89672e-06
cg03320758	18	57678429				0.162566	1.22035e-06
cg03424826	18	59561551	RNF152	TSS1500	Island	-0.246191	7.83056e-06
cg03464143	19	21578970	ZNF493;ZNF493;ZNF493	TSS1500;TSS1500;TSS1500		0.149989	2.96613e-06
cg03539382	10	5884105			S_Shore	0.174508	1.45876e-08
cg03656632	7	5604635			S_Shore	0.104986	7.98145e-07
cg03662545	16	85254209				0.206399	1.68601e-06
cg03765044	14	24624210	RNF31;RNF31	Body;Body		0.118054	7.49865e-06
cg03940688	20	46988236	LOC284749	TSS1500		0.0746785	5.86179e-06
cg04371319	15	75249125	RPP25;RPP25	1stExon;5'UTR	Island	-0.159739	7.83705e-06
cg04531966	1	181697730	CACNA1E;CACNA1E;CACNA1E	Body;Body;Body		0.102847	4.26959e-06
cg04589118	4	2848840	ADD1;ADD1;ADD1;ADD1	5'UTR;5'UTR;5'UTR;5'UTR	S_Shelf	0.193283	4.51755e-06
cg04603391	19	31844056			Island	-0.170367	9.21872e-06
cg04880082	15	75970122	CSPG4	Body		0.0884333	1.95607e-06
cg04890230	7	137087146	DGKI	Body		0.222466	4.36699e-08
cg04900672	7	1987197	MAD1L1;MAD1L1;MAD1L1	Body;Body;Body		0.136416	5.02647e-06
cg04951131	2	242168856	HDLBP;HDLBP	3'UTR;3'UTR		0.13221	1.85076e-06
cg05170132	16	46765408	MYLK3	Body		0.0784934	1.07634e-06
cg05404625	7	150497460	TMEM176B;TMEM176B;TMEM176B;TMEM176B;TMEM176A;TMEM176B;TMEM176B;TMEM176B	5'UTR;5'UTR;5'UTR;5'UTR;TSS1500;1stExon;1stExon;1stExon	Island	-0.218279	2.9319e-06
cg05655377	4	84557615				0.168484	7.90532e-08
cg05803404	10	43913474				-0.168724	6.34082e-06
cg06021784	6	38092211	ZFAND3	Body		0.171926	6.48641e-06
cg06175578	8	42249154	VDAC3;VDAC3	TSS200;TSS200	Island	-0.185561	9.23299e-07
cg06679563	19	33622563	WDR88	TSS1500	N_Shore	0.117286	9.58925e-06
cg06966241	12	121378937				0.114625	6.6051e-07
cg07125771	16	67270593	FHOD1	Body	N_Shore	0.133883	4.43096e-06
cg07222908	15	45544197	SLC28A2	TSS1500		0.124753	9.02386e-06
cg07886142	5	126793022	MEGF10	3'UTR		0.135845	2.20175e-07
cg07940198	4	74759644				0.193766	3.24748e-06
cg07998558	7	150648497	KCNH2;KCNH2;KCNH2	Body;Body;Body	Island	0.194337	1.0722e-06
cg08214245	16	15829296	MYH11;MYH11;MYH11;MYH11	Body;Body;Body;Body		0.129262	6.90725e-07
cg08376211	1	36640438	MAP7D1;MAP7D1;MAP7D1	Body;Body;Body	N_Shore	0.213767	5.32521e-08
cg08553963	12	46774439			N_Shelf	0.15693	3.6036e-06
cg08830520	12	49176520	ADCY6;ADCY6	1stExon;Body	Island	0.107937	5.12083e-06
cg08835795	19	53685874	ZNF665	Body		0.116421	3.13686e-06
cg08854128	5	171881546	SH3PXD2B	TSS200	Island	-0.227264	8.78895e-06
cg08967632	6	159342738				0.193255	2.72199e-06
cg08975529	11	70309722			Island	0.20725	6.96809e-06
cg09037196	16	68343397	PRMT7;PRMT7;SLC7A6OS	TSS1500;TSS1500;Body	N_Shore	0.151849	1.57322e-06
cg09055462	3	195480162	MUC4;MUC4;MUC4	Body;Body;Body	S_Shelf	0.155565	6.80596e-06
cg09243909	16	53871485	FTO	Body		0.175657	8.95508e-06
cg09350798	11	121322954	SORL1	TSS200	Island	-0.356372	4.23426e-06
cg09518293	2	179673636	TTN;TTN;TTN;TTN;TTN;TTN;TTN	TSS1500;TSS1500;TSS1500;TSS1500;TSS1500;TSS1500;TSS1500		0.136937	1.77911e-07
cg09766243	10	81085986				0.136561	7.86185e-06
cg09769084	1	227091160				0.0872213	5.3821e-06
cg10071602	16	2028740	TBL3	3'UTR	N_Shore	0.162479	2.25917e-06
cg10075464	16	877630			S_Shelf	0.151991	2.09367e-06
cg10342304	17	730170	NXN	Body		0.126404	1.63846e-06
cg10712835	16	1592106	IFT140;TMEM204	Body;Body	Island	0.110316	9.3654e-07
cg11266682	4	10021025	SLC2A9;SLC2A9	Body;Body	Island	-0.34465	9.31773e-06
cg11438161	1	229694588	ABCB10	TSS200	Island	-0.359937	5.30294e-06
cg11450744	17	30347981	LRRC37B	TSS200		0.153486	4.5823e-06
cg11586124	12	58259160			Island	-0.298554	2.46876e-07
cg11679673	17	55015826	COIL	3'UTR		0.104064	1.83033e-06
cg12267291	8	126010467	SQLE	TSS1500	Island	-0.32593	8.31932e-06
cg12582138	17	48183477	PDK2	Body	Island	0.200205	1.54564e-06
cg13099813	19	50292059	AP2A1;AP2A1	Body;Body	Island	0.103543	7.00744e-06
cg13238856	12	5934251	ANO2	Body	N_Shelf	0.134483	5.72561e-06
cg13615109	9	27610826				0.0994433	2.38221e-07
cg14193343	9	132287223				0.0865503	2.10444e-06
cg14321697	17	31620820	ACCN1;ACCN1	TSS1500;Body	S_Shore	0.0688118	5.02085e-06
cg14392181	12	133121660	FBRSL1	Body	N_Shelf	0.130464	5.49425e-06
cg14596352	17	78777181	RPTOR;RPTOR	Body;Body	S_Shore	0.0933706	7.06832e-06
cg14678430	7	128494150	FLNC;FLNC	Body;Body	Island	0.151344	4.04304e-06
cg14978741	10	21460005	NEBL	Body	N_Shelf	0.236598	3.64126e-06
cg15875538	1	2098265	PRKCZ;PRKCZ;PRKCZ;PRKCZ	Body;Body;Body;Body		0.0861292	6.9082e-06
cg16006934	12	120907680	DYNLL1;SFRS9;DYNLL1	1stExon;TSS200;5'UTR	Island	-0.235285	3.09027e-07
cg16360372	5	147212728	SPINK1	TSS1500		0.125706	3.74369e-06
cg16650955	16	87778976	KLHDC4	Body		0.205204	1.01419e-06
cg16754864	2	96194596			S_Shore	0.159466	2.41609e-07
cg16883145	19	41860619	B9D2;TGFB1	Body;TSS1500	S_Shore	0.113164	2.80648e-06
cg17246810	20	61197067			Island	0.0796661	4.51042e-06
cg17270843	10	99079074	FRAT1;FRAT1	1stExon;5'UTR	Island	-0.160895	4.17238e-06
cg18518896	10	5554547			Island	0.169654	1.15034e-06
cg18761894	1	161495979	HSPA6	1stExon	S_Shore	0.135508	7.29308e-07
cg19054899	11	29302415				0.0842221	5.80551e-06
cg19302283	4	75720398	BTC	TSS1500	S_Shore	0.149993	7.44119e-07
cg19403822	16	56387534	GNAO1	Body		0.200998	5.68456e-06
cg19456996	6	29600642	GABBR1;GABBR1;GABBR1;GABBR1	5'UTR;1stExon;1stExon;5'UTR	Island	-0.201894	7.5546e-06
cg19722371	12	102271755	DRAM1	Body	Island	-0.164777	1.22228e-07
cg19851999	3	97540355			N_Shore	-0.200075	2.66649e-07
cg19977004	11	1482563	BRSK2	3'UTR	Island	0.222166	1.92086e-07
cg20003976	1	76188832	ACADM;ACADM	TSS1500;TSS1500	N_Shore	0.185349	8.46758e-08
cg20145695	17	723342	NXN	Body		0.116952	8.703e-06
cg20552412	17	3561612	CTNS;CTNS	Body;Body		0.153495	1.3372e-06
cg20699036	5	38556796	LIFR;LIFR	TSS200;5'UTR	Island	-0.162694	5.7068e-06
cg20757508	4	1318902	MAEA;MAEA	Body;Body	N_Shore	0.109241	2.35402e-06
cg21573263	1	44482918	SLC6A9;SLC6A9;SLC6A9;SLC6A9;SLC6A9	Body;1stExon;5'UTR;1stExon;5'UTR		0.157771	2.47585e-06
cg21976603	20	61516759	DIDO1	Body	S_Shelf	0.13181	4.91997e-06
cg22240880	17	7466821	SENP3	Body	S_Shore	0.0969398	5.90463e-06
cg22389991	18	10544347	NAPG	Body		0.237876	2.95946e-06
cg22395253	7	104941898	SRPK2	Body	Island	0.238911	8.53294e-07
cg22646324	4	3768078	ADRA2C	TSS1500	Island	-0.24829	3.27761e-06
cg23215256	7	631862	PRKAR1B;PRKAR1B;PRKAR1B;PRKAR1B;PRKAR1B;PRKAR1B	Body;Body;Body;Body;Body;Body	Island	0.191412	2.79248e-07
cg23751133	4	182080406	LINC00290	TSS200		0.137082	1.73926e-06
cg24159442	15	101902837	PCSK6;PCSK6;PCSK6;PCSK6;PCSK6	Body;Body;Body;Body;Body		0.119668	3.35977e-06
cg24366105	7	2296929	SNX8	Body	Island	0.0960146	3.28405e-06
cg24390820	12	131189380			S_Shore	0.122872	1.73646e-07
cg24578875	8	1728703	CLN8	Body		0.147192	1.42037e-06
cg24725789	10	119310288			N_Shore	-0.190723	8.78004e-06
cg25261059	19	44031185	ETHE1	Body	Island	-0.217778	5.32234e-06
cg25483596	11	66632197	PC;PC;PC	Body;Body;Body	S_Shore	0.178103	1.49889e-07
cg25792521	11	67275614	CDK2AP2;CDK2AP2	1stExon;5'UTR	Island	-0.111336	6.02195e-06
cg26537742	2	934721				0.117242	9.17562e-06
cg26879282	11	2817991	KCNQ1;KCNQ1	Body;Body	Island	0.150288	3.54019e-06
cg27090078	2	85622094	CAPG	Body		0.11196	9.42603e-06
cg27131667	16	89619402	SPG7	Body		0.0625427	4.9275e-06
cg27226861	4	71705278	GRSF1;GRSF1	1stExon;TSS200	Island	-0.288716	5.91536e-07
cg27298159	6	116937488	RSPH4A;RSPH4A	TSS200;TSS200		0.130818	4.49271e-06
cg27506280	7	155588489			N_Shore	0.0969452	7.39422e-06

## Sheet: Table S8
Table S8: Differnetially methylated CpGs between COVID-19 cases and controls (PCR testing) adjusting for smoking status
CpG	CHR	Position	UCSC_RefGene_Name	Gene posiiton	Relation to Island	Effect size	Adjusted p-value
cg00074365	2	64088479	UGP2;UGP2	Body;Body		0.153294	1.65327e-05
cg00085747	17	3764113	CAMKK1;CAMKK1	3'UTR;3'UTR		0.10249	2.17842e-05
cg00123090	1	234667087				0.107526	9.95679e-06
cg00159876	14	75810272				-0.387844	7.88304e-06
cg00219763	3	151388224				0.16471	2.1359e-05
cg00220429	12	133163425			S_Shore	0.171649	1.78532e-05
cg00224929	2	171705463	GAD1	Body		0.115407	3.23731e-06
cg00255967	17	28286483	EFCAB5;EFCAB5;EFCAB5	Body;Body;Body		0.127829	2.83961e-05
cg00279282	2	172077803	TLK1	5'UTR		0.163279	1.81286e-05
cg00482994	6	32945234	BRD2;BRD2	Body;Body		0.140907	1.71159e-06
cg00484466	4	8071202	ABLIM2;ABLIM2;ABLIM2;ABLIM2;ABLIM2;ABLIM2;ABLIM2	Body;Body;Body;Body;Body;Body;Body		0.190343	2.75163e-06
cg00491675	2	177132858	MTX2;MTX2	TSS1500;TSS1500	N_Shore	0.108319	1.31089e-05
cg00492003	15	78572760	DNAJA4;DNAJA4;DNAJA4	Body;Body;Body		0.140162	6.04551e-06
cg00622658	8	10469796	RP1L1	Body	Island	0.189024	3.49714e-06
cg00624332	10	103880351	LDB1	TSS200	Island	-0.191462	1.23059e-05
cg00655231	19	3400148	NFIC;NFIC;NFIC;NFIC;NFIC	Body;Body;Body;Body;Body	S_Shore	0.146814	2.74112e-05
cg00659204	4	137018292				0.152242	1.39016e-05
cg00744495	9	138710327	CAMSAP1	Body	Island	0.176223	1.2608e-05
cg00767102	17	47367992	ZNF652;ZNF652	3'UTR;3'UTR		0.103934	2.23143e-05
cg00796360	19	56915650	ZNF583;ZNF583;ZNF583	5'UTR;TSS200;TSS200	Island	-0.207635	1.6626e-05
cg01005937	16	84701635				0.112054	7.77902e-06
cg01132839	10	73083954	SLC29A3;SLC29A3;SLC29A3;SLC29A3	Body;Body;Body;Body		0.0846726	2.54661e-05
cg01181084	8	43059863			Island	0.214038	2.9964e-05
cg01213128	5	138629571	MATR3;MATR3	5'UTR;5'UTR	Island	-0.232036	2.65373e-06
cg01235795	12	6396083			N_Shelf	0.135641	4.72136e-06
cg01256882	5	1271100	TERT;TERT	Body;Body	Island	0.150836	1.02703e-05
cg01310118	6	168855168	SMOC2;SMOC2	Body;Body		0.15924	2.67021e-06
cg01326942	6	90596921			N_Shore	0.166998	4.00374e-06
cg01353464	3	38180116	ACAA1;ACAA1;ACAA1;MYD88;MYD88	TSS1500;TSS1500;TSS1500;1stExon;5'UTR	Island	-0.22588	1.99601e-06
cg01442334	4	110481823	CCDC109B	Body	Island	-0.176796	7.06912e-07
cg01562021	2	123746247				0.123942	1.50965e-05
cg01574134	17	74733852	MIR636;SFRS2;MFSD11;MFSD11	TSS1500;TSS1500;5'UTR;1stExon	Island	-0.203807	1.03645e-05
cg01588444	12	132924320			S_Shore	0.178749	1.80176e-06
cg01608315	19	739936	PALM;PALM	Body;Body	N_Shore	0.132235	1.49215e-05
cg01630650	1	155948124	ARHGEF2;ARHGEF2;ARHGEF2	TSS200;Body;Body	Island	-0.206689	2.68095e-05
cg01637841	3	7610381	GRM7;GRM7	Body;Body		0.114537	1.17201e-05
cg01640991	12	121947315	KDM2B;KDM2B	Body;Body		0.222232	2.31257e-05
cg01674818	2	17966329	GEN1;GEN1	3'UTR;3'UTR		0.178783	6.45714e-07
cg01723761	13	101186107	A2LD1	TSS200	S_Shore	0.159124	1.58258e-05
cg01734338	11	2491231	KCNQ1;KCNQ1	Body;Body		0.179132	2.1305e-05
cg01836096	8	145578603	C8ORFK29	TSS200	S_Shore	0.170264	1.57798e-05
cg01919863	3	42577884	VIPR1	3'UTR	Island	0.143814	1.85726e-05
cg01932558	11	43566664			N_Shelf	0.114147	7.71116e-06
cg02068989	1	10458939	PGD	TSS200	Island	-0.374152	4.45793e-06
cg02082093	8	59951276	TOX	Body		0.218603	7.77055e-06
cg02116590	2	3207260	TSSC1	Body		0.156034	8.98057e-06
cg02139853	2	236867685	AGAP1;AGAP1	Body;Body	Island	0.262268	1.68935e-06
cg02169621	1	202927264	ADIPOR1;ADIPOR1;ADIPOR1;ADIPOR1	5'UTR;5'UTR;5'UTR;TSS200	Island	-0.196719	3.91954e-06
cg02296376	22	20236758	MIR1286;RTN4R	TSS200;Body		0.088438	2.24899e-05
cg02367856	7	150773481	SLC4A2	3'UTR		0.170899	1.33842e-05
cg02382090	7	5540760	FBXL18	Body	Island	0.128251	1.71547e-05
cg02418535	3	100052640	NIT2	TSS1500	N_Shore	0.127315	1.12647e-05
cg02534657	16	57787062	KATNB1	Body		0.124596	1.7755e-05
cg02550506	14	96250894				0.161618	1.40541e-06
cg02882375	11	34517751	ELF5;ELF5	Body;Body		0.17318	7.00934e-06
cg02918483	4	84406202	FAM175A	1stExon	Island	-0.230692	2.89933e-05
cg02985139	13	112620260				0.159017	5.01431e-06
cg03043296	15	83349420	AP3B2	Body	Island	-0.220679	1.3641e-06
cg03119088	6	168445176	KIF25;KIF25	Body;Body	N_Shelf	0.133838	2.68322e-06
cg03320758	18	57678429				0.176534	1.19494e-06
cg03424826	18	59561551	RNF152	TSS1500	Island	-0.268539	8.92034e-07
cg03428314	16	88479441				0.0895209	1.19297e-05
cg03464143	19	21578970	ZNF493;ZNF493;ZNF493	TSS1500;TSS1500;TSS1500		0.182379	2.64351e-07
cg03539382	10	5884105			S_Shore	0.160111	5.71543e-07
cg03604077	13	70998575				0.103949	7.7804e-06
cg03654299	12	54389264			Island	0.199316	1.33603e-05
cg03656632	7	5604635			S_Shore	0.0993616	3.52556e-06
cg03662545	16	85254209				0.203138	1.55354e-05
cg03751585	16	11557732	LOC101927131	TSS1500		0.0925714	1.93919e-05
cg03765044	14	24624210	RNF31;RNF31	Body;Body		0.124448	5.9834e-06
cg03906084	4	140036671	ELF2	Body	Island	0.18772	1.21796e-06
cg03940688	20	46988236	LOC284749	TSS1500		0.0760017	2.66059e-05
cg04012053	16	70680631	IL34;IL34	1stExon;5'UTR		0.170662	1.50172e-05
cg04070450	13	48300875				0.135779	3.00805e-05
cg04141185	8	143424755	TSNARE1	Body		0.144063	2.3055e-05
cg04201120	13	25800226				0.0959076	1.50379e-05
cg04286438	8	144898672	PUF60;PUF60;SCRIB;SCRIB;PUF60	3'UTR;3'UTR;TSS1500;TSS1500;3'UTR	S_Shore	0.133448	1.15597e-05
cg04371319	15	75249125	RPP25;RPP25	1stExon;5'UTR	Island	-0.163188	2.54828e-05
cg04469016	16	88976453	CBFA2T3;CBFA2T3	5'UTR;Body	S_Shore	0.114025	6.76877e-06
cg04531966	1	181697730	CACNA1E;CACNA1E;CACNA1E	Body;Body;Body		0.11318	3.87132e-06
cg04589118	4	2848840	ADD1;ADD1;ADD1;ADD1	5'UTR;5'UTR;5'UTR;5'UTR	S_Shelf	0.225255	7.23538e-07
cg04603391	19	31844056			Island	-0.180318	9.08463e-06
cg04677405	4	3446682	HGFAC	Body	N_Shelf	0.172096	6.23393e-06
cg04774522	13	42714463	DGKH;DGKH;DGKH;DGKH;DGKH;DGKH;DGKH;DGKH	5'UTR;5'UTR;Body;Body;Body;5'UTR;Body;Body		0.114742	2.93588e-05
cg04873130	4	89781466	FAM13A	Body		-0.813699	4.67957e-09
cg04880082	15	75970122	CSPG4	Body		0.086874	1.76364e-05
cg04890230	7	137087146	DGKI	Body		0.227861	4.63108e-07
cg04900672	7	1987197	MAD1L1;MAD1L1;MAD1L1	Body;Body;Body		0.15519	2.87118e-07
cg04914231	16	30006637	INO80E;HIRIP3	TSS1500;Body	Island	-0.197441	2.20944e-05
cg04951131	2	242168856	HDLBP;HDLBP	3'UTR;3'UTR		0.147713	5.20715e-07
cg05001330	4	140796708	MAML3	Body		0.14167	4.60997e-06
cg05041061	17	79426049	BAHCC1	Body	Island	0.23252	1.83956e-05
cg05116443	20	62562680	DNAJC5	Body	Island	0.138054	2.84207e-05
cg05346042	1	7507128	CAMTA1	Body		0.115581	1.38552e-05
cg05438183	7	149582572				0.160076	3.88154e-06
cg05455173	16	56926726	SLC12A3;SLC12A3;SLC12A3	Body;Body;Body		0.125836	3.85427e-06
cg05590233	17	109545	RPH3AL	Body		0.225627	4.07203e-06
cg05655377	4	84557615				0.186671	1.01641e-08
cg05780293	5	153767134	GALNT10	Body		0.119793	9.17301e-06
cg05803404	10	43913474				-0.173524	5.31914e-06
cg05869737	17	58583631	APPBP2;APPBP2	Body;Body		0.139311	6.87462e-06
cg05967120	7	100064619	TSC22D4	Body		0.140169	1.84485e-05
cg06013872	4	72203823	SLC4A4;SLC4A4;SLC4A4	Body;TSS1500;Body		0.200018	7.18062e-08
cg06015645	18	42260134	SETBP1;SETBP1	TSS200;TSS1500	Island	-0.313824	3.14419e-07
cg06021784	6	38092211	ZFAND3	Body		0.188506	1.827e-06
cg06175927	20	33563009	MYH7B	TSS200		0.108879	8.08041e-07
cg06235649	22	32021968	PISD	5'UTR		0.077178	3.59577e-06
cg06414998	17	78393218	MIR4730;ENDOV;ENDOV;ENDOV	Body;Body;Body;Body	S_Shelf	0.0609779	2.4428e-05
cg06513244	8	95954357	TP53INP1;TP53INP1	5'UTR;5'UTR		0.149002	1.80511e-06
cg06557406	19	5497463				0.15169	1.19186e-05
cg06569437	6	130046710				0.13109	2.11329e-05
cg06574809	17	80351150	C17orf101;C17orf101	3'UTR;Body	S_Shore	0.126368	2.06511e-05
cg06576783	6	53572893				0.170445	1.40382e-05
cg06651450	3	32860909	TRIM71	Body	N_Shore	0.155834	2.12785e-05
cg06651522	4	7862646	AFAP1;AFAP1	Body;Body		0.198925	1.40353e-05
cg06679563	19	33622563	WDR88	TSS1500	N_Shore	0.131369	1.2898e-06
cg06719332	13	113720634	MCF2L;MCF2L	Body;Body	N_Shore	0.0939794	2.17701e-05
cg06730250	5	177821870	COL23A1	Body	Island	0.0904827	7.07263e-06
cg06778567	5	142066245	FGF1;FGF1;FGF1;FGF1;FGF1;FGF1	5'UTR;5'UTR;TSS1500;Body;Body;TSS200		0.107131	1.34996e-05
cg06868771	3	126085951				0.127692	4.06672e-06
cg06897306	7	157350962	PTPRN2;PTPRN2;PTPRN2	Body;Body;Body	N_Shelf	0.181513	1.37302e-05
cg06914655	21	45354272	AGPAT3;AGPAT3	5'UTR;5'UTR		0.163211	8.98034e-06
cg06917548	19	16643283	CHERP	Body	Island	0.159905	2.1024e-05
cg06966241	12	121378937				0.131681	2.44805e-08
cg07043952	15	92459554	SLCO3A1;SLCO3A1	Body;Body	Island	0.129344	1.89398e-05
cg07070182	4	868311	GAK	Body	S_Shore	0.13731	9.62942e-06
cg07125771	16	67270593	FHOD1	Body	N_Shore	0.142749	1.09802e-05
cg07172676	8	144997714	PLEC1;PLEC1;PLEC1;PLEC1;PLEC1;PLEC1;PLEC1;PLEC1	Body;Body;Body;Body;Body;Body;Body;Body	Island	0.185657	1.51122e-05
cg07222908	15	45544197	SLC28A2	TSS1500		0.124367	1.20862e-05
cg07324245	17	75445905	SEPT9;SEPT9;SEPT9;SEPT9;SEPT9;SEPT9	Body;Body;Body;Body;TSS1500;Body	N_Shore	0.0773503	2.29111e-05
cg07325675	15	66440455	MEGF11	5'UTR		0.153448	2.36641e-06
cg07407723	11	1037836	MUC6	TSS1500	S_Shore	0.122124	2.26136e-05
cg07531111	14	100655744			N_Shelf	0.122637	2.69714e-05
cg07533100	16	83967363				0.180704	2.79126e-05
cg07715138	16	56816094	NUP93;NUP93;NUP93;NUP93	1stExon;TSS1500;Body;5'UTR		0.295206	2.20816e-06
cg07730946	4	185743727	ACSL1	5'UTR	N_Shelf	0.157545	8.51439e-06
cg07827008	12	133338719	ANKLE2	TSS1500	Island	-0.188106	2.11517e-05
cg07886142	5	126793022	MEGF10	3'UTR		0.157297	2.76742e-09
cg07940198	4	74759644				0.201346	9.20332e-06
cg07998558	7	150648497	KCNH2;KCNH2;KCNH2	Body;Body;Body	Island	0.215828	7.82518e-07
cg08214245	16	15829296	MYH11;MYH11;MYH11;MYH11	Body;Body;Body;Body		0.119873	2.16709e-05
cg08278194	3	39497860				0.169371	9.66186e-06
cg08346210	4	130012176	SCLT1	Body	N_Shelf	0.110729	2.2067e-05
cg08376211	1	36640438	MAP7D1;MAP7D1;MAP7D1	Body;Body;Body	N_Shore	0.218794	8.19358e-07
cg08417425	5	153784856	GALNT10;GALNT10	Body;Body	Island	-0.289183	4.73477e-06
cg08463839	7	152803029				0.123368	4.57882e-06
cg08483548	15	25421816	SNORD115-4	TSS200		0.0927465	9.79617e-06
cg08505335	10	28342666	MPP7	3'UTR		0.119035	9.2679e-06
cg08692168	9	135431300	C9orf171;C9orf171	Body;Body		0.107398	2.07937e-06
cg08738713	2	3585065				0.166938	4.98135e-06
cg08830139	5	140013652	CD14;CD14	TSS1500;TSS1500	S_Shore	0.150322	2.59222e-05
cg08830520	12	49176520	ADCY6;ADCY6	1stExon;Body	Island	0.107953	2.35525e-05
cg08892175	16	83979981				0.100261	3.05727e-06
cg08967632	6	159342738				0.185966	2.2923e-05
cg08975529	11	70309722			Island	0.220348	1.27382e-05
cg08977270	3	158450833	RARRES1;RARRES1	TSS1500;TSS1500	S_Shore	0.171301	1.66808e-05
cg09037196	16	68343397	PRMT7;PRMT7;SLC7A6OS	TSS1500;TSS1500;Body	N_Shore	0.151722	5.48861e-06
cg09055462	3	195480162	MUC4;MUC4;MUC4	Body;Body;Body	S_Shelf	0.183588	3.69441e-07
cg09090068	18	3618675	DLGAP1;DLGAP1;DLGAP1;DLGAP1;DLGAP1;DLGAP1;DLGAP1;DLGAP1;DLGAP1	Body;Body;Body;Body;Body;Body;Body;Body;Body		0.170769	7.80485e-06
cg09132923	17	8108163	AURKB	3'UTR		0.114794	2.82179e-05
cg09198085	14	96893892	AK7	Body	S_Shelf	0.121263	9.0924e-06
cg09198517	5	11018361	CTNND2;CTNND2;CTNND2;CTNND2;CTNND2	Body;Body;Body;Body;Body		0.125879	1.78907e-05
cg09267674	6	168813400			N_Shore	0.167799	7.26315e-06
cg09309979	10	13818133	FRMD4A	Body		0.203544	6.23632e-06
cg09364472	11	76430833	GUCY2EP	Body		0.112419	9.88431e-06
cg09493654	2	39715532	LOC728730	Body		0.136567	2.84057e-05
cg09518293	2	179673636	TTN;TTN;TTN;TTN;TTN;TTN;TTN	TSS1500;TSS1500;TSS1500;TSS1500;TSS1500;TSS1500;TSS1500		0.140716	1.28751e-07
cg09518441	19	2216725	DOT1L	Body	Island	0.150817	1.0545e-05
cg09604414	6	31862491	EHMT2;EHMT2	Body;Body	N_Shelf	0.181833	1.44328e-05
cg09654260	15	70496847				0.0867747	9.55111e-06
cg09766243	10	81085986				0.140714	5.75779e-06
cg09880665	11	35991490	LDLRAD3	Body		0.102569	2.38734e-05
cg09954364	6	138699284				0.116864	6.86903e-06
cg10000096	6	155577964	TIAM2;TIAM2	Body;Body		0.108501	1.97969e-05
cg10042478	7	48009556	HUS1	Body		0.143178	7.81946e-06
cg10046367	17	61086224	TANC2;MIR548W	TSS1500;Body		0.12212	2.0829e-05
cg10071602	16	2028740	TBL3	3'UTR	N_Shore	0.186134	2.41417e-07
cg10075464	16	877630			S_Shelf	0.174314	3.77983e-08
cg10137231	14	24641021	REC8;REC8	TSS1500;TSS1500	N_Shore	-0.174557	1.63437e-05
cg10193671	17	79846205	THOC4	Body	Island	0.183448	6.52075e-07
cg10193709	20	25202371	ENTPD6;ENTPD6	Body;Body		0.100582	5.81094e-06
cg10227665	16	88800915	FAM38A	Body	N_Shelf	0.120412	2.88049e-05
cg10342304	17	730170	NXN	Body		0.121428	8.79964e-06
cg10437652	5	180288206	ZFP62	TSS1500	Island	-0.21818	1.24141e-06
cg10454187	16	1451554	UNKL	Body	S_Shelf	0.152597	5.82406e-06
cg10540164	10	90795131				0.103256	1.42936e-05
cg10547636	7	138072441				0.130927	1.01769e-05
cg10587218	3	148709351	GYG1	TSS200	Island	-0.210897	1.82994e-05
cg10712835	16	1592106	IFT140;TMEM204	Body;Body	Island	0.113662	3.55949e-06
cg10815395	12	49237807	DDX23	Body		0.213707	2.20067e-05
cg10939416	8	106702713	ZFPM2	Body		0.126692	5.0758e-06
cg10944114	11	119500071				0.122257	1.95613e-05
cg11070069	6	105389370			Island	-0.295126	7.46881e-06
cg11200568	7	226540	FAM20C	Body	S_Shore	0.145607	2.10405e-05
cg11212976	5	602552			Island	0.125435	2.98847e-05
cg11263228	7	155046092				0.106056	1.83296e-05
cg11315021	6	168580545				0.233988	1.39744e-05
cg11450744	17	30347981	LRRC37B	TSS200		0.186488	6.58117e-08
cg11586124	12	58259160			Island	-0.27637	2.94171e-07
cg11642009	18	46450183	SMAD7;SMAD7;SMAD7;SMAD7	Body;Body;Body;Body	S_Shelf	0.108367	1.30241e-05
cg11704463	12	124968399	NCOR2;NCOR2	Body;Body		0.169253	1.3434e-05
cg11809123	19	1584870	MBD3	Body	Island	0.177899	1.62595e-05
cg11855188	7	56637083				0.175912	4.82791e-06
cg12125960	5	68485368	CENPH	TSS200	Island	-0.205403	2.89204e-05
cg12142685	10	12391596	CAMK1D;CAMK1D;CAMK1D;CAMK1D	5'UTR;5'UTR;1stExon;1stExon	Island	-0.183378	2.81074e-05
cg12163800	17	74475355	RHBDF2;RHBDF2	Body;Body	Island	0.165984	7.0217e-06
cg12172137	12	127825443	LOC101927616	TSS1500		0.181893	8.55539e-06
cg12549906	5	6846268				0.117391	1.37233e-05
cg12582138	17	48183477	PDK2	Body	Island	0.188746	1.58141e-05
cg12640387	1	6694331	THAP3;DNAJC11	3'UTR;3'UTR		0.1528	2.4186e-05
cg12741436	7	5642705	FSCN1	Body	N_Shore	0.124144	2.30045e-05
cg12819298	1	41101999	RIMS3	Body		0.096312	2.59392e-05
cg12892776	14	100079188				0.112471	5.62011e-06
cg13099813	19	50292059	AP2A1;AP2A1	Body;Body	Island	0.10516	7.39198e-06
cg13184886	1	27153565	ZDHHC18	1stExon	S_Shore	-0.219122	2.14583e-05
cg13238856	12	5934251	ANO2	Body	N_Shelf	0.142754	1.16579e-05
cg13240253	3	71245529	FOXP1	Body		0.173008	2.99429e-06
cg13265294	6	167284611			S_Shore	0.15829	7.92743e-06
cg13548313	13	27883202				0.162897	1.69767e-05
cg13615109	9	27610826				0.0910329	1.44041e-05
cg13747275	19	1992952	BTBD2	Body	N_Shore	0.195435	1.9158e-05
cg13800700	9	128774824			N_Shelf	0.206862	4.43202e-06
cg13835715	14	63453878	KCNH5;KCNH5	Body;Body		0.121972	6.94908e-06
cg13896891	9	136741139	VAV2;VAV2	Body;Body		0.204005	2.21789e-05
cg13908833	5	168271731	SLIT3	Body		0.188741	6.95781e-06
cg13977779	9	138137612			N_Shore	0.174055	2.78897e-07
cg14039649	22	38352398	POLR2F	Body	S_Shelf	0.130585	2.68219e-05
cg14050624	22	50132056				0.132551	5.69442e-06
cg14067657	20	56248127	PMEPA1;PMEPA1;PMEPA1;PMEPA1	5'UTR;5'UTR;Body;Body	S_Shore	0.147194	1.68486e-05
cg14180839	9	139142049			Island	0.150769	9.53704e-06
cg14220277	21	38338958	HLCS	5'UTR	S_Shore	-0.172848	1.10264e-05
cg14233354	10	99790761	CRTAC1	TSS200	Island	-0.156146	2.38333e-05
cg14264457	18	52679522				0.140369	1.445e-05
cg14392181	12	133121660	FBRSL1	Body	N_Shelf	0.138587	1.35439e-05
cg14432712	2	68246133				0.186065	1.33396e-06
cg14485789	2	236586744	AGAP1;AGAP1	Body;Body		0.124471	3.78837e-06
cg14509631	5	52694172				0.127881	2.64795e-05
cg14529393	12	106496005	NUAK1	Body		0.216901	4.59212e-07
cg14678430	7	128494150	FLNC;FLNC	Body;Body	Island	0.156228	9.45802e-06
cg14858763	1	2445410	PANK4	Body	Island	0.219261	8.43705e-06
cg14903393	15	73023797	BBS4;BBS4;BBS4;BBS4;BBS4;BBS4;BBS4;BBS4	ExonBnd;ExonBnd;ExonBnd;ExonBnd;Body;Body;Body;Body		0.118919	8.13963e-06
cg14953197	19	52005651	SIGLEC12	TSS1500		0.10963	2.52172e-05
cg14978741	10	21460005	NEBL	Body	N_Shelf	0.201281	2.93754e-05
cg15032636	4	40379787				0.155693	2.14686e-05
cg15039415	17	45690396	NPEPPS	Body		0.129085	2.1563e-05
cg15077643	2	204209993	ABI2	Body		0.175339	2.83004e-05
cg15092388	1	113275401				0.145539	6.74114e-06
cg15149117	11	5568008	OR52H1	TSS1500		0.197043	5.6254e-06
cg15390231	11	75862854				0.108568	1.23817e-06
cg15560061	19	8576679	ZNF414;ZNF414	Body;Body	Island	0.211936	1.48075e-06
cg15646911	17	19551890	ALDH3A2;ALDH3A2	TSS200;TSS200	Island	-0.21926	1.25265e-05
cg15875538	1	2098265	PRKCZ;PRKCZ;PRKCZ;PRKCZ	Body;Body;Body;Body		0.0909469	2.76811e-06
cg15918766	12	53662405	ESPL1	5'UTR	Island	-0.177578	1.10004e-06
cg15991708	10	131671760	EBF3	Body		0.17549	1.32211e-05
cg16006934	12	120907680	DYNLL1;SFRS9;DYNLL1	1stExon;TSS200;5'UTR	Island	-0.22662	1.60058e-05
cg16074739	8	17580549	MTUS1;MTUS1;MTUS1;MTUS1	TSS1500;TSS1500;Body;Body		0.29221	1.18602e-05
cg16098718	15	75341288	PPCDC;PPCDC;PPCDC;PPCDC;PPCDC;PPCDC;PPCDC	Body;Body;Body;Body;Body;Body;Body		0.200069	6.39471e-06
cg16106293	17	80898735	TBCD	Body	N_Shore	0.187828	1.23926e-05
cg16142418	9	140404085	PNPLA7;PNPLA7	Body;Body	S_Shelf	0.103861	6.74802e-07
cg16144447	1	36184773	C1orf216;C1orf216	1stExon;5'UTR	Island	-0.287953	1.70655e-05
cg16202803	2	240014758	HDAC4	Body		0.189247	3.56025e-06
cg16226745	15	91643376	SV2B;SV2B;SV2B	5'UTR;1stExon;TSS200	Island	-0.148316	1.49652e-06
cg16238815	14	36741794				-0.212229	1.93515e-05
cg16304950	18	5543945	EPB41L3;EPB41L3	1stExon;5'UTR	Island	-0.264623	1.36486e-07
cg16314733	10	98909007	SLIT1	Body		0.257582	1.23018e-05
cg16360372	5	147212728	SPINK1	TSS1500		0.138253	9.576e-07
cg16390522	14	23766087	PPP1R3E	3'UTR		0.104395	2.14432e-05
cg16440442	5	149980671	SYNPO;SYNPO	1stExon;5'UTR		0.193034	1.36915e-06
cg16496462	12	124854282	NCOR2;NCOR2	Body;Body	N_Shelf	0.124502	9.41158e-06
cg16594214	11	70035873				0.0825273	2.70769e-05
cg16650955	16	87778976	KLHDC4	Body		0.200675	2.74053e-06
cg16671421	5	139785679	ANKHD1;ANKHD1-EIF4EBP3;ANKHD1;ANKHD1	Body;Body;Body;Body	S_Shelf	0.176568	1.79797e-06
cg16754864	2	96194596			S_Shore	0.176886	3.59088e-08
cg16883145	19	41860619	B9D2;TGFB1	Body;TSS1500	S_Shore	0.134855	2.59098e-07
cg16926050	22	50615718	PANX2;PANX2;PANX2	Body;Body;Body	Island	0.229301	6.84291e-06
cg16999170	21	30502797	MAP3K7CL;MAP3K7CL;MAP3K7CL;MAP3K7CL;MAP3K7CL;MAP3K7CL;MAP3K7CL	TSS200;5'UTR;5'UTR;5'UTR;Body;Body;Body		0.21682	4.92847e-06
cg17034342	12	132870388	GALNT9	Body	N_Shore	0.144849	2.81968e-05
cg17099442	1	230805228	COG2;COG2	Body;Body		0.103231	2.80887e-05
cg17126990	10	116061880	AFAP1L2;AFAP1L2;AFAP1L2	Body;Body;Body		0.1432	6.33895e-06
cg17165284	19	10829165	MIR638;DNM2;DNM2;DNM2;DNM2	Body;Body;Body;Body;Body	Island	-0.386878	1.34145e-05
cg17233506	17	46608293	HOXB1	TSS200	Island	0.123041	2.5932e-05
cg17246810	20	61197067			Island	0.0811475	7.24191e-06
cg17265576	5	1509299	LPCAT1	Body		0.157941	2.36375e-05
cg17449416	2	233766212	NGEF;NGEF	Body;Body	S_Shore	0.0983595	8.62036e-06
cg17499729	21	37504755			S_Shore	0.109064	2.08524e-05
cg17518348	12	66248264	HMGA2;HMGA2	Body;Body		0.134361	1.04136e-05
cg17680022	16	2948297	FLYWCH2;FLYWCH2;FLYWCH2	Body;Body;Body	S_Shelf	0.114331	2.68024e-06
cg17699801	1	208213518	PLXNA2	Body		0.0938761	9.17579e-06
cg17836790	5	500565	SLC9A3	Body	Island	0.14552	1.93794e-06
cg17946114	4	152096873	SH3D19;SH3D19;SH3D19;SH3D19	TSS200;5'UTR;5'UTR;5'UTR		0.144247	1.16629e-05
cg18033235	19	16989681	SIN3B	3'UTR	Island	0.161006	4.10264e-07
cg18226818	17	5347873	DHX33	Body	Island	0.141918	1.34511e-05
cg18238683	20	56265701	PMEPA1;PMEPA1;PMEPA1;PMEPA1;PMEPA1	TSS200;5'UTR;5'UTR;Body;Body		0.101558	4.70468e-06
cg18436758	1	21113190	HP1BP3	TSS200	Island	-0.148138	1.94552e-05
cg18490813	6	7625602				0.146715	7.07725e-06
cg18492926	11	67442195	ALDH3B2;ALDH3B2	5'UTR;TSS200		0.0876229	2.45767e-05
cg18518896	10	5554547			Island	0.169361	1.16983e-05
cg18631148	18	54739923	LINC-ROR	TSS1500		0.09392	1.7027e-05
cg18632993	1	204110380	LOC101929441;ETNK2;ETNK2;ETNK2;ETNK2	TSS200;Body;Body;Body;Body		0.108096	2.54296e-05
cg18706647	3	124527243	ITGB5	Body		0.168594	2.52761e-06
cg18845578	2	240003174	HDAC4	Body	N_Shelf	0.184457	9.47574e-06
cg18930928	1	205210953	TMCC2	Body	S_Shore	0.149711	9.05537e-06
cg18948234	13	114785088	RASA3	Body	N_Shore	0.0858204	2.35929e-06
cg18994734	7	117105126				0.141214	2.3129e-05
cg19021032	1	33896232			Island	-0.19874	4.63819e-06
cg19034733	8	130096484				0.124127	1.14622e-05
cg19054899	11	29302415				0.0979104	9.98306e-07
cg19091986	16	10653089	EMP2	5'UTR		0.0845295	3.00309e-05
cg19184708	16	81063835	CENPN;CENPN;CENPN;CENPN	3'UTR;3'UTR;3'UTR;Body		0.137162	6.32366e-06
cg19268708	1	2837518				0.134729	2.40007e-05
cg19302283	4	75720398	BTC	TSS1500	S_Shore	0.149263	2.81761e-06
cg19403822	16	56387534	GNAO1	Body		0.233954	8.20712e-07
cg19722371	12	102271755	DRAM1	Body	Island	-0.169408	9.60542e-08
cg19725474	14	51172257				0.138064	3.14269e-06
cg19746591	12	118589087	TAOK3	Body		0.179379	5.24612e-07
cg19815813	13	101186116	A2LD1	TSS200	S_Shore	0.169592	9.09671e-06
cg19851999	3	97540355			N_Shore	-0.185829	7.17185e-06
cg19977004	11	1482563	BRSK2	3'UTR	Island	0.224251	2.7229e-07
cg20003976	1	76188832	ACADM;ACADM	TSS1500;TSS1500	N_Shore	0.186462	2.3456e-07
cg20145695	17	723342	NXN	Body		0.137147	6.69426e-07
cg20194805	15	86499438				0.11595	2.36753e-05
cg20285559	1	6688542	THAP3	Body	S_Shelf	0.161657	4.10225e-06
cg20307391	7	75189069	HIP1	Body	Island	0.15899	5.06482e-07
cg20307496	22	37955927	CDC42EP1	TSS1500	N_Shore	0.197699	4.86457e-06
cg20552412	17	3561612	CTNS;CTNS	Body;Body		0.172354	1.81035e-07
cg20584555	11	61717780	BEST1;BEST1;BEST1;BEST1	5'UTR;1stExon;5'UTR;1stExon		0.180007	3.52287e-06
cg20665341	4	152732024				0.100304	2.37792e-06
cg20757508	4	1318902	MAEA;MAEA	Body;Body	N_Shore	0.108253	1.21515e-05
cg20944093	5	1548723				0.139482	8.37883e-08
cg21120176	6	6534797	LOC285780	Body		0.155659	1.14774e-05
cg21153648	16	30394785	SEPT1;ZNF48;ZNF48	TSS1500;5'UTR;5'UTR		0.179701	5.63233e-06
cg21295222	1	10712421	CASZ1;CASZ1	Body;Body	N_Shore	0.148625	1.77992e-05
cg21298408	8	18027853	NAT1	TSS200		0.161638	2.81207e-05
cg21342789	10	26936788	LINC00202-2	Body		0.108771	3.07212e-06
cg21354959	8	53351865				0.087724	5.97363e-06
cg21394688	18	77835513			N_Shore	0.127668	3.98708e-06
cg21573263	1	44482918	SLC6A9;SLC6A9;SLC6A9;SLC6A9;SLC6A9	Body;1stExon;5'UTR;1stExon;5'UTR		0.16231	2.88403e-06
cg21621225	12	79197222			N_Shore	0.119424	1.17026e-05
cg21849661	11	563860	RASSF7;RASSF7;RASSF7	3'UTR;3'UTR;3'UTR	S_Shelf	0.122113	2.04287e-06
cg22304190	17	12906955	ELAC2;ELAC2;ELAC2	Body;Body;Body		0.10212	1.42366e-05
cg22389991	18	10544347	NAPG	Body		0.243796	2.25955e-06
cg22395253	7	104941898	SRPK2	Body	Island	0.249562	1.2767e-06
cg22463444	3	170146757	CLDN11	Body		0.227347	2.83676e-05
cg22759800	15	27787026			Island	0.203841	1.54188e-07
cg22950153	15	65625378	IGDCC3	Body		0.152606	5.09979e-06
cg22977246	12	133000171			Island	0.240923	2.36944e-06
cg22999384	17	28885965	TBC1D29	TSS1500		0.116874	1.62313e-05
cg23022819	7	139690908	TBXAS1;TBXAS1;TBXAS1;TBXAS1;TBXAS1;TBXAS1	Body;Body;Body;Body;Body;Body		0.11626	1.70887e-05
cg23050996	2	114514230	SLC35F5;SLC35F5	1stExon;5'UTR	Island	-0.157531	1.12781e-05
cg23075101	2	215674522	BARD1	TSS200	Island	-0.281348	1.50609e-05
cg23172565	6	132826032	STX7	5'UTR		0.147242	2.17036e-06
cg23215256	7	631862	PRKAR1B;PRKAR1B;PRKAR1B;PRKAR1B;PRKAR1B;PRKAR1B	Body;Body;Body;Body;Body;Body	Island	0.183213	1.95299e-06
cg23538749	2	231615143	CAB39;CAB39;CAB39	5'UTR;5'UTR;5'UTR		0.138839	1.50486e-05
cg23642677	5	37249599	C5orf42	TSS200	Island	-0.270312	1.76746e-05
cg23657718	4	1495933			S_Shore	0.285495	2.98503e-05
cg23692056	20	9512125				-0.19034	2.76149e-05
cg23751133	4	182080406	LINC00290	TSS200		0.142982	3.02235e-06
cg23843264	11	94616126				0.0956636	1.30873e-05
cg23894571	14	35591695	PPP2R3C;KIAA0391	TSS200;TSS200	Island	-0.260662	8.33354e-06
cg24037820	17	79639690	CCDC137	Body		0.188747	1.68536e-05
cg24159442	15	101902837	PCSK6;PCSK6;PCSK6;PCSK6;PCSK6	Body;Body;Body;Body;Body		0.128811	1.24955e-06
cg24343002	19	51028290	LRRC4B	Body		0.0924038	2.75325e-05
cg24366105	7	2296929	SNX8	Body	Island	0.108132	1.06704e-06
cg24390820	12	131189380			S_Shore	0.13036	1.50028e-07
cg24514230	11	3688722	CHRNA10	Body	Island	0.217232	2.50718e-05
cg24578875	8	1728703	CLN8	Body		0.137593	1.85385e-05
cg24689585	15	22957012	CYFIP1;CYFIP1	Body;Body		0.190345	5.16881e-06
cg24709963	10	104003951	GBF1;GBF1;GBF1	TSS1500;TSS1500;TSS1500	N_Shore	0.105633	1.69656e-06
cg24969232	9	125703333	RABGAP1;RABGAP1	1stExon;5'UTR	Island	-0.236128	1.75199e-06
cg25133212	6	31928014	RDBP;SKIV2L	TSS1500;Body	S_Shore	0.136027	1.04481e-05
cg25261059	19	44031185	ETHE1	Body	Island	-0.234489	9.97997e-07
cg25338204	5	175955105	RNF44	3'UTR		0.176763	5.70084e-06
cg25457007	13	87732961				0.150872	6.97152e-06
cg25483596	11	66632197	PC;PC;PC	Body;Body;Body	S_Shore	0.206321	6.68065e-09
cg25550913	13	114783665	RASA3	Body	Island	0.184847	5.41763e-06
cg25599198	17	3848156	ATP2A3;ATP2A3;ATP2A3;ATP2A3;ATP2A3;ATP2A3;ATP2A3	Body;Body;Body;Body;Body;Body;Body	Island	0.150129	2.71058e-05
cg25690589	15	60285478			N_Shore	0.146104	2.21331e-05
cg25792521	11	67275614	CDK2AP2;CDK2AP2	1stExon;5'UTR	Island	-0.115423	3.58105e-06
cg26071963	14	88945568	PTPN21	Body	Island	0.21877	5.94884e-06
cg26103497	5	52457777				0.114614	2.04739e-05
cg26537742	2	934721				0.125581	1.12129e-06
cg26561082	10	410363	DIP2C	Body	S_Shore	0.273818	1.0569e-05
cg26879282	11	2817991	KCNQ1;KCNQ1	Body;Body	Island	0.155398	1.60174e-06
cg26893422	5	137073469				2.18361	6.21305e-12
cg27058943	2	63706038	WDPCP	Body		0.103191	2.48993e-05
cg27104437	10	121095507	GRK5	Body		0.186788	9.09941e-06
cg27127202	17	63136917	RGS9;RGS9;RGS9	Body;Body;Body	S_Shelf	0.170985	1.53961e-05
cg27133716	17	37897822	GRB7;GRB7;GRB7;GRB7	5'UTR;5'UTR;5'UTR;Body		0.102665	5.67445e-06
cg27298159	6	116937488	RSPH4A;RSPH4A	TSS200;TSS200		0.134666	1.68131e-06
cg27319677	7	94139166	CASD1	TSS200	Island	-0.219949	2.63008e-05
cg27400923	3	185826929	ETV5	TSS200	Island	-0.230148	1.76003e-05
cg27506280	7	155588489			N_Shore	0.102908	4.26187e-06
cg27545985	3	14343114			S_Shelf	0.162105	5.8825e-06
cg27646609	7	3066988	CARD11	5'UTR		0.136958	2.31642e-05

## Sheet: Table S9
Table S9: Differentially methylated CpGs associated with anti-SARS-CoV-2 antibody level controlling for unclear infection duration
CpG	CHR	Position	UCSC_RefGene_Name	Effect size	Adjusted p-value
cg00078025	9	117159975		-0.00300148	2.33734e-06
cg01025838	12	132653430		0.00129027	1.33411e-06
cg01268721	13	95776011	ABCC4;ABCC4;ABCC4;ABCC4	0.000938495	2.01125e-06
cg01575265	10	99461780		0.00106	1.82589e-06
cg02442501	1	41628786	SCMH1;SCMH1;SCMH1;SCMH1;SCMH1	0.00115818	3.26153e-06
cg03321180	19	17760371	UNC13A	0.00126214	1.50163e-06
cg03498173	12	89746771	DUSP6;DUSP6	-0.00194397	3.12652e-06
cg04340567	4	7593585	SORCS2	0.00150895	5.61843e-07
cg04900672	7	1987197	MAD1L1;MAD1L1;MAD1L1	0.00119585	2.15245e-06
cg04921068	3	160787668	PPM1L	-0.00110351	6.23761e-07
cg05464008	13	113706721	MCF2L;MCF2L	0.00105992	5.49757e-07
cg06366374	6	6543659	LOC285780	-0.000746391	3.02992e-06
cg06465194	11	120531034	GRIK4	-0.0020053	1.23806e-06
cg06679296	11	1949032	TNNT3;TNNT3;TNNT3;TNNT3	-0.00543302	5.70327e-08
cg06795559	20	5931181	MCM8;MCM8;TRMT6	-0.00186949	3.5955e-06
cg08553606	5	118661639	TNFAIP8;TNFAIP8;TNFAIP8	-0.000694154	1.02103e-06
cg08612753	17	48631743	SPATA20;SPATA20;SPATA20	0.00125063	1.51061e-06
cg08729573	18	74476651		-0.00137032	8.93352e-07
cg09213696	1	206642954	IKBKE;IKBKE;IKBKE	-0.00112423	1.37308e-07
cg09618407	16	84440696	ATP2C2;ATP2C2;ATP2C2	0.00116316	7.1938e-07
cg09895822	14	105738160	BRF1	0.00104401	2.15792e-06
cg10118093	1	204462855		-0.00145032	1.72167e-06
cg11068558	8	53352237		0.00166721	1.33894e-06
cg12753804	3	187895003	LPP;FLJ42393	0.00168025	3.53736e-06
cg12892957	17	74906427	MGAT5B;MGAT5B;MGAT5B	-0.00164097	3.54297e-06
cg13725803	13	51640297	GUCY1B2	-0.00159904	2.96278e-07
cg13728650	3	127300268	TPRA1;TPRA1;TPRA1	0.00104244	9.39658e-07
cg13834567	19	42817981	TMEM145	-0.00167688	2.87127e-06
cg14925919	12	117464488	FBXW8;FBXW8	0.000863134	2.997e-06
cg16238815	14	36741794		-0.00221028	3.30603e-09
cg16477262	3	37949403	CTDSPL;CTDSPL	-0.00151196	1.12269e-06
cg16641818	10	45869619	ALOX5	-0.00235936	2.31574e-06
cg16762048	5	55148509	IL31RA;IL31RA;IL31RA;IL31RA;IL31RA;IL31RA;IL31RA	0.00149019	8.59681e-07
cg17126990	10	116061880	AFAP1L2;AFAP1L2;AFAP1L2	0.00119585	1.77399e-06
cg17745602	17	38468724	RARA	-0.00100906	2.57573e-06
cg19534907	1	2325271	RER1	0.0010341	2.41301e-06
cg21307118	8	146046097		0.00089857	2.42166e-07
cg22272641	17	10675906	TMEM220-AS1	-0.00211403	8.54911e-07
cg23603493	16	22173713		-0.00134961	1.80942e-07
cg23805665	7	75944900		-0.00083118	3.44542e-06
cg23916382	18	47437906	MYO5B	-0.00174885	2.26463e-06
cg24076884	5	140346921	PCDHAC2;PCDHA7;PCDHA12;PCDHA6;PCDHA10;PCDHA4;PCDHA11;PCDHA8;PCDHA6;PCDHA1;PCDHA2;PCDHA1;PCDHA9;PCDHA13;PCDHA5;PCDHAC1;PCDHA3;PCDHAC2;PCDHA10	-0.00155116	1.75573e-06
cg24769879	19	46503907	CCDC61	-0.00166937	1.66553e-07
cg25483596	11	66632197	PC;PC;PC	0.0014928	1.46431e-06
cg25977744	12	58146274	CDK4	-0.0010054	1.77294e-06
cg26385523	19	51611757	CTU1	-0.00166741	1.50008e-06
cg26589785	15	41795304	ITPKA	-0.00120454	9.12448e-07

## Sheet: Table S10
Table S10: Differentially methylated CpGs between cases and controls (antibody level testing) controlling for unclear infection duration
CpG	CHR	Position	UCSC_RefGene_Name	Effect size	Adjusted p-value
cg00049033	16	49317080	CBLN1	-0.224817	1.51996e-05
cg00109451	10	88441339	LDB3;LDB3;LDB3;LDB3;LDB3;LDB3	0.125261	1.22307e-05
cg00290498	5	1230850	SLC6A18	0.204305	1.44496e-05
cg00482994	6	32945234	BRD2;BRD2	0.128669	1.73112e-06
cg00484466	4	8071202	ABLIM2;ABLIM2;ABLIM2;ABLIM2;ABLIM2;ABLIM2;ABLIM2	0.192989	1.67152e-07
cg00491675	2	177132858	MTX2;MTX2	0.108457	1.46368e-06
cg00502026	16	89147175		0.0904207	1.35746e-05
cg00574251	2	164965991		0.167431	9.17632e-06
cg00586537	16	67571354	FAM65A	-0.236031	1.48174e-05
cg00622658	8	10469796	RP1L1	0.187232	8.56673e-07
cg00659204	4	137018292		0.150917	1.24222e-05
cg00715363	17	60896244	MIR548W	0.107229	4.92114e-06
cg00730348	13	51482465	RNASEH2B;RNASEH2B	0.119576	2.0295e-05
cg00744495	9	138710327	CAMSAP1	0.152276	2.04358e-05
cg01132839	10	73083954	SLC29A3;SLC29A3;SLC29A3;SLC29A3	0.0832908	9.98607e-06
cg01213128	5	138629571	MATR3;MATR3	-0.202273	1.5736e-05
cg01353464	3	38180116	ACAA1;ACAA1;ACAA1;MYD88;MYD88	-0.214373	2.19177e-06
cg01442334	4	110481823	CCDC109B	-0.167472	2.5829e-07
cg01562021	2	123746247		0.113015	7.53441e-06
cg01588444	12	132924320		0.148089	1.21206e-05
cg01608315	19	739936	PALM;PALM	0.137883	3.53447e-06
cg01665888	5	136868522		0.121421	7.54043e-07
cg01674818	2	17966329	GEN1;GEN1	0.182195	5.00783e-08
cg01723761	13	101186107	A2LD1	0.16586	2.80915e-07
cg01774419	8	59572039	NSMAF;NSMAF	-0.33276	2.29066e-06
cg01919863	3	42577884	VIPR1	0.154575	3.79377e-07
cg02040088	12	132445410	EP400	0.09672	1.2764e-05
cg02116590	2	3207260	TSSC1	0.154776	3.89317e-06
cg02289322	5	176696395	NSD1;NSD1	0.0754392	5.46292e-06
cg02308560	19	1071176	HMHA1	0.0883371	1.16756e-05
cg02367856	7	150773481	SLC4A2	0.152345	1.07992e-05
cg02418535	3	100052640	NIT2	0.126791	9.27063e-06
cg02474761	2	157212541		0.192125	1.25821e-05
cg02550506	14	96250894		0.146926	5.74174e-06
cg02882375	11	34517751	ELF5;ELF5	0.163351	1.35831e-06
cg03022094	6	11242059	NEDD9	0.139253	3.8038e-06
cg03043296	15	83349420	AP3B2	-0.207036	5.35886e-06
cg03206179	15	44281604	FRMD5	0.112508	1.28695e-05
cg03237324	12	6420052	PLEKHG6;PLEKHG6	-0.282875	9.85589e-06
cg03320758	18	57678429		0.161578	1.37949e-06
cg03424826	18	59561551	RNF152	-0.233593	1.5559e-05
cg03464143	19	21578970	ZNF493;ZNF493;ZNF493	0.152903	2.26971e-06
cg03498173	12	89746771	DUSP6;DUSP6	-0.162887	1.58497e-05
cg03513682	16	85542749		0.182055	1.28337e-05
cg03539382	10	5884105		0.177886	3.57014e-09
cg03656632	7	5604635		0.100041	2.0993e-06
cg03662545	16	85254209		0.202934	8.57411e-07
cg03715090	9	110648730		0.134944	1.31168e-05
cg03765044	14	24624210	RNF31;RNF31	0.122518	3.16969e-06
cg03940688	20	46988236	LOC284749	0.0740329	5.37466e-06
cg04012053	16	70680631	IL34;IL34	0.152928	1.67532e-05
cg04371319	15	75249125	RPP25;RPP25	-0.152537	2.00255e-05
cg04531966	1	181697730	CACNA1E;CACNA1E;CACNA1E	0.103346	3.22136e-06
cg04589118	4	2848840	ADD1;ADD1;ADD1;ADD1	0.194687	3.1111e-06
cg04603391	19	31844056		-0.159446	1.28189e-05
cg04677405	4	3446682	HGFAC	0.157804	6.95462e-06
cg04880082	15	75970122	CSPG4	0.0907259	9.07884e-07
cg04890230	7	137087146	DGKI	0.226145	1.17468e-08
cg04900672	7	1987197	MAD1L1;MAD1L1;MAD1L1	0.137756	3.46923e-06
cg04951131	2	242168856	HDLBP;HDLBP	0.135216	7.6398e-07
cg05124756	4	2263820	MXD4	-0.177208	1.18993e-05
cg05170132	16	46765408	MYLK3	0.0769646	8.59152e-07
cg05404625	7	150497460	TMEM176B;TMEM176B;TMEM176B;TMEM176B;TMEM176A;TMEM176B;TMEM176B;TMEM176B	-0.216679	2.94649e-06
cg05486531	19	39087343	MAP4K1;MAP4K1	0.0837858	1.04279e-05
cg05632319	19	50226173		0.081885	1.65372e-05
cg05655377	4	84557615		0.155269	2.66877e-07
cg05666900	2	113408224	SLC20A1	0.164663	5.32636e-06
cg05803404	10	43913474		-0.159421	1.70373e-05
cg05880782	17	41108560	AARSD1;PTGES3L-AARSD1;PTGES3L-AARSD1;AARSD1;PTGES3L-AARSD1;PTGES3L-AARSD1	0.108721	1.64695e-06
cg06013872	4	72203823	SLC4A4;SLC4A4;SLC4A4	0.161812	1.17557e-05
cg06015656	19	3204771	NCLN	0.0876999	1.754e-05
cg06021784	6	38092211	ZFAND3	0.172619	7.30976e-06
cg06160397	7	2565944	LFNG;LFNG;LFNG;LFNG	0.102428	1.89881e-05
cg06175578	8	42249154	VDAC3;VDAC3	-0.179823	1.28027e-06
cg06311988	5	142125010	LOC101926975	0.139951	6.20398e-06
cg06362048	16	15051589		0.220001	8.08117e-06
cg06414998	17	78393218	MIR4730;ENDOV;ENDOV;ENDOV	0.0638171	2.88134e-06
cg06475370	19	54081234	ZNF331;ZNF331;ZNF331	0.112806	1.0121e-05
cg06513244	8	95954357	TP53INP1;TP53INP1	0.137315	5.61687e-06
cg06576783	6	53572893		0.15075	1.20158e-05
cg06654905	9	14347753		-0.236542	1.6656e-05
cg06679563	19	33622563	WDR88	0.123544	1.41913e-06
cg06698272	20	23336606		0.13561	3.16682e-06
cg06867407	5	1498825	LPCAT1	0.0882362	8.3661e-06
cg06887473	10	15055828		0.114951	1.18776e-05
cg06897306	7	157350962	PTPRN2;PTPRN2;PTPRN2	0.179407	1.2264e-05
cg06966241	12	121378937		0.114177	5.6954e-07
cg07057218	9	6086163		0.132017	1.95059e-05
cg07125771	16	67270593	FHOD1	0.133374	2.77027e-06
cg07222908	15	45544197	SLC28A2	0.128583	2.84343e-06
cg07591229	2	241922908		-0.183896	1.37189e-05
cg07827008	12	133338719	ANKLE2	-0.18454	7.4646e-06
cg07886142	5	126793022	MEGF10	0.131795	3.02979e-07
cg07940198	4	74759644		0.204381	7.00746e-07
cg07955752	19	30018436	VSTM2B	0.157694	2.01325e-05
cg07998558	7	150648497	KCNH2;KCNH2;KCNH2	0.191814	1.26461e-06
cg08214245	16	15829296	MYH11;MYH11;MYH11;MYH11	0.124553	1.59071e-06
cg08278194	3	39497860		0.158642	1.36195e-05
cg08376211	1	36640438	MAP7D1;MAP7D1;MAP7D1	0.213465	4.11905e-08
cg08417425	5	153784856	GALNT10;GALNT10	-0.253201	1.84973e-05
cg08553963	12	46774439		0.155499	2.38905e-06
cg08663040	3	12555907	TSEN2;TSEN2;TSEN2;TSEN2;TSEN2	0.0952749	1.68147e-05
cg08738713	2	3585065		0.152565	7.14977e-06
cg08830520	12	49176520	ADCY6;ADCY6	0.112831	1.07184e-06
cg08835795	19	53685874	ZNF665	0.117133	1.51933e-06
cg08967632	6	159342738		0.186946	4.64105e-06
cg08975529	11	70309722		0.214761	2.0622e-06
cg09037196	16	68343397	PRMT7;PRMT7;SLC7A6OS	0.156086	6.65924e-07
cg09055462	3	195480162	MUC4;MUC4;MUC4	0.147348	1.50666e-05
cg09061216	1	1558936	MIB2;MIB2;MIB2;MIB2;MIB2;MIB2	0.217569	7.32122e-06
cg09173325	12	53458408	SPRYD3	0.0937786	2.066e-05
cg09232520	8	116588228	TRPS1;TRPS1;TRPS1	0.244666	6.0734e-06
cg09243909	16	53871485	FTO	0.178784	4.33864e-06
cg09350798	11	121322954	SORL1	-0.348808	8.11097e-06
cg09352908	3	37017749		0.176719	1.8801e-05
cg09431264	19	3707944	TJP3	0.115922	1.41836e-05
cg09518293	2	179673636	TTN;TTN;TTN;TTN;TTN;TTN;TTN	0.136093	8.546e-08
cg09766243	10	81085986		0.138114	2.59626e-06
cg09878318	16	1568217	IFT140;IFT140	0.105418	1.27376e-05
cg09883987	4	5822815	CRMP1;CRMP1	0.108632	7.92499e-06
cg10047026	17	4613992	ARRB2;ARRB2;ARRB2;ARRB2	-0.218628	2.12199e-05
cg10071602	16	2028740	TBL3	0.163668	1.38628e-06
cg10075464	16	877630		0.157756	4.62836e-07
cg10342304	17	730170	NXN	0.128146	9.14201e-07
cg10374162	3	50046608	RBM6;RBM6	0.0927611	1.6514e-05
cg10582871	1	10725332	CASZ1;CASZ1	0.190199	1.28998e-05
cg10712835	16	1592106	IFT140;TMEM204	0.121024	3.99389e-08
cg10815395	12	49237807	DDX23	0.200311	1.35136e-05
cg11116013	10	134973794	KNDC1	-0.197367	7.52825e-06
cg11266682	4	10021025	SLC2A9;SLC2A9	-0.358006	3.43415e-06
cg11293112	17	17809020	TOM1L2;TOM1L2	0.143901	9.13743e-06
cg11315021	6	168580545		0.216264	9.7451e-06
cg11438161	1	229694588	ABCB10	-0.354502	6.96657e-06
cg11450744	17	30347981	LRRC37B	0.16307	7.16011e-07
cg11586124	12	58259160		-0.295296	4.5739e-07
cg11679673	17	55015826	COIL	0.106892	1.29059e-06
cg11704463	12	124968399	NCOR2;NCOR2	0.168729	1.20577e-05
cg11844769	2	27505593	TRIM54;TRIM54	0.101362	1.38373e-05
cg11855188	7	56637083		0.168856	8.7469e-06
cg11992567	1	234757670		0.0653059	1.09262e-05
cg12215043	4	2373534	ZFYVE28;ZFYVE28;ZFYVE28;ZFYVE28	0.111817	5.96999e-06
cg12267291	8	126010467	SQLE	-0.342931	2.27963e-06
cg12283362	19	5709149	LONP1	0.161919	1.66587e-05
cg12568245	6	157376879	ARID1B;ARID1B	0.121929	1.71697e-05
cg12582138	17	48183477	PDK2	0.195259	2.93844e-06
cg12640387	1	6694331	THAP3;DNAJC11	0.151159	1.21513e-05
cg12754824	10	35416254	CREM;CREM;CREM;CREM;CREM;CREM	-0.268418	8.96101e-06
cg12819298	1	41101999	RIMS3	0.086666	2.01022e-05
cg12821724	20	4990320	SLC23A2	0.104784	1.50535e-05
cg13099813	19	50292059	AP2A1;AP2A1	0.104439	5.82364e-06
cg13238856	12	5934251	ANO2	0.137393	2.4233e-06
cg13615109	9	27610826		0.0976152	3.20477e-07
cg13726463	16	31439681	COX6A2;COX6A2	0.109924	1.10348e-05
cg13800700	9	128774824		0.186121	2.05707e-05
cg13954461	19	1975271	CSNK1G2	0.128348	9.03785e-06
cg13977779	9	138137612		0.141305	2.03986e-05
cg14193343	9	132287223		0.0936003	1.54838e-07
cg14321697	17	31620820	ACCN1;ACCN1	0.0721241	1.18978e-06
cg14392181	12	133121660	FBRSL1	0.134053	1.69185e-06
cg14411282	9	140476961	ZMYND19	0.110427	1.45804e-05
cg14455590	22	50010191		0.162333	7.90983e-06
cg14596352	17	78777181	RPTOR;RPTOR	0.0945209	4.46525e-06
cg14678430	7	128494150	FLNC;FLNC	0.157682	7.652e-07
cg14817211	11	71239055	KRTAP5-7;KRTAP5-7	0.0964235	1.01563e-05
cg14858763	1	2445410	PANK4	0.203359	1.97335e-05
cg14953197	19	52005651	SIGLEC12	0.108781	1.29933e-05
cg14978741	10	21460005	NEBL	0.2361	3.53859e-06
cg15032636	4	40379787		0.154896	6.44997e-06
cg15308074	2	42993051		0.119807	7.11687e-06
cg15326741	5	172840349		-0.10692	1.92411e-05
cg15390231	11	75862854		0.0924601	1.69027e-05
cg15639469	5	79596224	LOC644936	0.124424	3.834e-06
cg15646911	17	19551890	ALDH3A2;ALDH3A2	-0.214121	1.26525e-05
cg15875538	1	2098265	PRKCZ;PRKCZ;PRKCZ;PRKCZ	0.0909545	2.51035e-06
cg15991708	10	131671760	EBF3	0.160996	1.83394e-05
cg15992915	9	132190047		0.0785626	9.01835e-06
cg16006934	12	120907680	DYNLL1;SFRS9;DYNLL1	-0.236712	1.77403e-07
cg16074739	8	17580549	MTUS1;MTUS1;MTUS1;MTUS1	0.253498	1.88409e-05
cg16106294	1	17729088		0.109486	1.77303e-05
cg16142418	9	140404085	PNPLA7;PNPLA7	0.0916509	1.14079e-05
cg16226745	15	91643376	SV2B;SV2B;SV2B	-0.119925	1.90185e-05
cg16304950	18	5543945	EPB41L3;EPB41L3	-0.221156	4.83339e-06
cg16360372	5	147212728	SPINK1	0.129557	1.75368e-06
cg16440442	5	149980671	SYNPO;SYNPO	0.180977	1.60535e-05
cg16650955	16	87778976	KLHDC4	0.199949	1.29905e-06
cg16717431	4	1634673		0.0919703	1.06072e-05
cg16754864	2	96194596		0.154669	3.7584e-07
cg16771950	11	67068059	ANKRD13D;ANKRD13D	0.0844853	9.56303e-06
cg16883145	19	41860619	B9D2;TGFB1	0.12035	5.28937e-07
cg16983788	3	179043854	ZNF639;ZNF639;ZNF639	0.171989	2.03116e-05
cg17126990	10	116061880	AFAP1L2;AFAP1L2;AFAP1L2	0.126727	7.54616e-06
cg17233506	17	46608293	HOXB1	0.118542	1.89116e-05
cg17246810	20	61197067		0.0841676	1.16096e-06
cg17270843	10	99079074	FRAT1;FRAT1	-0.156061	5.26413e-06
cg17499729	21	37504755		0.11915	3.73772e-06
cg17641904	9	111929547	C9orf4	-0.209401	1.17248e-05
cg17725307	2	188136528		0.142162	1.21072e-05
cg17836790	5	500565	SLC9A3	0.123743	1.98808e-05
cg18144654	3	127995346	EEFSEC	0.112789	1.26132e-05
cg18238683	20	56265701	PMEPA1;PMEPA1;PMEPA1;PMEPA1;PMEPA1	0.0959007	7.81393e-06
cg18403792	5	87963489	LOC645323;LOC645323;LOC645323	0.173061	4.21476e-06
cg18492926	11	67442195	ALDH3B2;ALDH3B2	0.0855758	7.6004e-06
cg18518896	10	5554547		0.170358	2.16164e-07
cg18631148	18	54739923	LINC-ROR	0.0914466	1.50152e-05
cg18706647	3	124527243	ITGB5	0.154994	6.04134e-06
cg18761894	1	161495979	HSPA6	0.133117	8.47473e-07
cg18845578	2	240003174	HDAC4	0.16669	1.73291e-05
cg18994734	7	117105126		0.138007	1.19801e-05
cg19034733	8	130096484		0.11476	1.14742e-05
cg19054899	11	29302415		0.0803	9.17432e-06
cg19268708	1	2837518		0.140571	2.79414e-06
cg19302283	4	75720398	BTC	0.150323	5.91788e-07
cg19403822	16	56387534	GNAO1	0.198622	6.72459e-06
cg19456996	6	29600642	GABBR1;GABBR1;GABBR1;GABBR1	-0.19359	8.68447e-06
cg19722371	12	102271755	DRAM1	-0.171123	1.62819e-08
cg19725474	14	51172257		0.124809	1.15816e-05
cg19851999	3	97540355		-0.203442	1.86804e-07
cg19873111	19	41294244	RAB4B	0.133655	3.02344e-06
cg19977004	11	1482563	BRSK2	0.218789	8.27606e-08
cg20003976	1	76188832	ACADM;ACADM	0.182877	4.71434e-08
cg20145695	17	723342	NXN	0.118114	4.88455e-06
cg20248458	2	21022587	C2orf43	-0.263457	1.18619e-05
cg20307391	7	75189069	HIP1	0.126963	5.55469e-06
cg20552412	17	3561612	CTNS;CTNS	0.161915	1.7307e-08
cg20665341	4	152732024		0.0865839	1.2119e-05
cg20757508	4	1318902	MAEA;MAEA	0.114784	5.5199e-07
cg21131622	5	169259493	DOCK2	0.112407	2.1174e-05
cg21293843	19	894588	MED16	0.177275	1.1282e-05
cg21449966	2	102863738		0.127183	2.01484e-05
cg21573263	1	44482918	SLC6A9;SLC6A9;SLC6A9;SLC6A9;SLC6A9	0.160099	1.49539e-06
cg21876806	14	101489555	MIR299;MIR411	0.142495	7.44493e-06
cg21976603	20	61516759	DIDO1	0.135174	1.86676e-06
cg22240880	17	7466821	SENP3	0.104658	7.52368e-07
cg22389991	18	10544347	NAPG	0.237643	1.25663e-06
cg22395253	7	104941898	SRPK2	0.238241	2.31169e-07
cg22646324	4	3768078	ADRA2C	-0.239835	6.35591e-06
cg22759800	15	27787026		0.156143	1.07757e-05
cg22838768	1	228881045	RHOU;RHOU	0.126761	1.78851e-05
cg22950153	15	65625378	IGDCC3	0.149694	6.91583e-06
cg22977246	12	133000171		0.228678	1.27672e-05
cg23172565	6	132826032	STX7	0.127071	9.78006e-06
cg23215256	7	631862	PRKAR1B;PRKAR1B;PRKAR1B;PRKAR1B;PRKAR1B;PRKAR1B	0.191018	2.81053e-07
cg23375717	11	20883318	NELL1;NELL1	0.0916698	1.32494e-05
cg23565663	8	10621935		0.205584	1.33795e-05
cg23751133	4	182080406	LINC00290	0.137007	1.91841e-06
cg23812637	1	10006540	NMNAT1;NMNAT1;NMNAT1	0.126585	6.57433e-06
cg24073782	10	28527875	MPP7	0.155635	3.94823e-06
cg24159442	15	101902837	PCSK6;PCSK6;PCSK6;PCSK6;PCSK6	0.117786	3.39997e-06
cg24366105	7	2296929	SNX8	0.0956841	3.24075e-06
cg24390820	12	131189380		0.127909	3.14288e-08
cg24546426	5	177581771	NHP2;NHP2	0.13614	3.93705e-06
cg24578875	8	1728703	CLN8	0.147945	9.4917e-07
cg24725789	10	119310288		-0.18318	1.64429e-05
cg24776480	1	2066446	PRKCZ;PRKCZ;PRKCZ	0.0748157	6.71004e-06
cg24901447	12	117036895		0.0993696	5.80669e-06
cg25112590	17	3870415		0.0878695	4.33657e-06
cg25133212	6	31928014	RDBP;SKIV2L	0.127861	5.90584e-06
cg25261059	19	44031185	ETHE1	-0.214713	6.34941e-06
cg25457007	13	87732961		0.145054	6.27652e-06
cg25483596	11	66632197	PC;PC;PC	0.181496	3.87153e-08
cg25792521	11	67275614	CDK2AP2;CDK2AP2	-0.104094	1.23329e-05
cg26225461	22	18455760	MICAL3	0.0822894	1.05359e-05
cg26537742	2	934721		0.114663	9.27968e-06
cg26747536	1	23703794		0.137846	1.77727e-05
cg26793227	1	16483658	EPHA2	0.0904662	1.62641e-05
cg26879282	11	2817991	KCNQ1;KCNQ1	0.148811	4.1233e-06
cg26933579	19	1387763	NDUFS7	0.113558	1.97135e-05
cg27090078	2	85622094	CAPG	0.112141	8.05608e-06
cg27127202	17	63136917	RGS9;RGS9;RGS9	0.16014	1.10189e-05
cg27131667	16	89619402	SPG7	0.0643068	1.76262e-06
cg27226861	4	71705278	GRSF1;GRSF1	-0.272506	2.3976e-06
cg27298159	6	116937488	RSPH4A;RSPH4A	0.128022	5.07969e-06
cg27506280	7	155588489		0.0966452	6.62275e-06
cg27618483	2	155433424		0.149221	1.17356e-05
cg27646609	7	3066988	CARD11	0.135195	7.07758e-06

[truncated: 1 more sheets: Table S11]
